# Supplementary material for: Malnutrition exacerbates pathogenesis of Lutzomyia longipalpis sand fly-transmitted Leishmania donovani
Source: Commun Biol. 2025 May 13;8:746. doi: 10.1038/s42003-025-08106-8 (PMC12075822; doi:10.1038/s42003-025-08106-8)
Supplement: Supplementary file 3 — Supplementary Data 1 [file 42003_2025_8106_MOESM3_ESM.xlsx]

## Sheet: Figure 1b-c and Figure S1e
Mouse	Cell_type	Time_point	Diet	Route	Counts
M1	Myeloid_cells	24_h	WN	Needle	1161
M2	Myeloid_cells	24_h	WN	Needle	1376
M3	Myeloid_cells	24_h	WN	Needle	1125
M4	Myeloid_cells	24_h	WN	Needle	1328
M5	Myeloid_cells	24_h	WN	Needle	1401
M6	Myeloid_cells	24_h	WN	SF	1419
M7	Myeloid_cells	24_h	WN	SF	2080
M8	Myeloid_cells	24_h	WN	SF	2165
M9	Myeloid_cells	24_h	WN	SF	1967
M10	Myeloid_cells	24_h	WN	SF	1926
M11	Myeloid_cells	24_h	MN	Needle	1043
M12	Myeloid_cells	24_h	MN	Needle	845
M13	Myeloid_cells	24_h	MN	Needle	729
M14	Myeloid_cells	24_h	MN	Needle	1063
M15	Myeloid_cells	24_h	MN	Needle	1093
M16	Myeloid_cells	24_h	MN	SF	1647
M17	Myeloid_cells	24_h	MN	SF	1202
M18	Myeloid_cells	24_h	MN	SF	902
M19	Myeloid_cells	24_h	MN	SF	2563
M20	Myeloid_cells	24_h	MN	SF	2452
M21	Myeloid_cells	72_h	WN	Needle	947
M22	Myeloid_cells	72_h	WN	Needle	1491
M23	Myeloid_cells	72_h	WN	Needle	835
M24	Myeloid_cells	72_h	WN	Needle	1034
M25	Myeloid_cells	72_h	WN	Needle	1034
M26	Myeloid_cells	72_h	WN	SF	1816
M27	Myeloid_cells	72_h	WN	SF	1290
M28	Myeloid_cells	72_h	WN	SF	1822
M29	Myeloid_cells	72_h	WN	SF	1275
M30	Myeloid_cells	72_h	WN	SF	1198
M31	Myeloid_cells	72_h	MN	Needle	1139
M32	Myeloid_cells	72_h	MN	Needle	2288
M33	Myeloid_cells	72_h	MN	Needle	1360
M34	Myeloid_cells	72_h	MN	Needle	1429
M35	Myeloid_cells	72_h	MN	Needle	834
M36	Myeloid_cells	72_h	MN	SF	2227
M37	Myeloid_cells	72_h	MN	SF	2742
M38	Myeloid_cells	72_h	MN	SF	1603
M39	Myeloid_cells	72_h	MN	SF	1831
M40	Myeloid_cells	72_h	MN	SF	2071
M41	Myeloid_cells	24_h	WN	Unchallenged	1414
M42	Myeloid_cells	24_h	WN	Unchallenged	1257
M43	Myeloid_cells	24_h	WN	Unchallenged	1039
M44	Myeloid_cells	24_h	WN	Unchallenged	1124
M45	Myeloid_cells	24_h	WN	Unchallenged	884
M46	Myeloid_cells	24_h	MN	Unchallenged	772
M47	Myeloid_cells	24_h	MN	Unchallenged	1089
M48	Myeloid_cells	24_h	MN	Unchallenged	1345
M49	Myeloid_cells	24_h	MN	Unchallenged	1120
M50	Myeloid_cells	24_h	MN	Unchallenged	1015
M51	Myeloid_cells	72_h	WN	Unchallenged	1414
M52	Myeloid_cells	72_h	WN	Unchallenged	1257
M53	Myeloid_cells	72_h	WN	Unchallenged	1039
M54	Myeloid_cells	72_h	WN	Unchallenged	1124
M55	Myeloid_cells	72_h	WN	Unchallenged	884
M56	Myeloid_cells	72_h	MN	Unchallenged	772
M57	Myeloid_cells	72_h	MN	Unchallenged	1089
M58	Myeloid_cells	72_h	MN	Unchallenged	1345
M59	Myeloid_cells	72_h	MN	Unchallenged	1120
M60	Myeloid_cells	72_h	MN	Unchallenged	1015
M1	Neutrophils	24_h	WN	Needle	339
M2	Neutrophils	24_h	WN	Needle	412
M3	Neutrophils	24_h	WN	Needle	293
M4	Neutrophils	24_h	WN	Needle	457
M5	Neutrophils	24_h	WN	Needle	447
M6	Neutrophils	24_h	WN	SF	746
M7	Neutrophils	24_h	WN	SF	892
M8	Neutrophils	24_h	WN	SF	915
M9	Neutrophils	24_h	WN	SF	956
M10	Neutrophils	24_h	WN	SF	910
M11	Neutrophils	24_h	MN	Needle	288
M12	Neutrophils	24_h	MN	Needle	260
M13	Neutrophils	24_h	MN	Needle	158
M14	Neutrophils	24_h	MN	Needle	324
M15	Neutrophils	24_h	MN	Needle	299
M16	Neutrophils	24_h	MN	SF	643
M17	Neutrophils	24_h	MN	SF	326
M18	Neutrophils	24_h	MN	SF	335
M19	Neutrophils	24_h	MN	SF	1114
M20	Neutrophils	24_h	MN	SF	982
M21	Neutrophils	72_h	WN	Needle	236
M22	Neutrophils	72_h	WN	Needle	427
M23	Neutrophils	72_h	WN	Needle	163
M24	Neutrophils	72_h	WN	Needle	278
M25	Neutrophils	72_h	WN	Needle	298
M26	Neutrophils	72_h	WN	SF	350
M27	Neutrophils	72_h	WN	SF	257
M28	Neutrophils	72_h	WN	SF	491
M29	Neutrophils	72_h	WN	SF	287
M30	Neutrophils	72_h	WN	SF	316
M31	Neutrophils	72_h	MN	Needle	244
M32	Neutrophils	72_h	MN	Needle	650
M33	Neutrophils	72_h	MN	Needle	402
M34	Neutrophils	72_h	MN	Needle	459
M35	Neutrophils	72_h	MN	Needle	150
M36	Neutrophils	72_h	MN	SF	540
M37	Neutrophils	72_h	MN	SF	643
M38	Neutrophils	72_h	MN	SF	483
M39	Neutrophils	72_h	MN	SF	306
M40	Neutrophils	72_h	MN	SF	422
M41	Neutrophils	24_h	WN	Unchallenged	263
M42	Neutrophils	24_h	WN	Unchallenged	293
M43	Neutrophils	24_h	WN	Unchallenged	220
M44	Neutrophils	24_h	WN	Unchallenged	383
M45	Neutrophils	24_h	WN	Unchallenged	215
M46	Neutrophils	24_h	MN	Unchallenged	116
M47	Neutrophils	24_h	MN	Unchallenged	359
M48	Neutrophils	24_h	MN	Unchallenged	486
M49	Neutrophils	24_h	MN	Unchallenged	214
M50	Neutrophils	24_h	MN	Unchallenged	161
M51	Neutrophils	72_h	WN	Unchallenged	263
M52	Neutrophils	72_h	WN	Unchallenged	293
M53	Neutrophils	72_h	WN	Unchallenged	220
M54	Neutrophils	72_h	WN	Unchallenged	383
M55	Neutrophils	72_h	WN	Unchallenged	215
M56	Neutrophils	72_h	MN	Unchallenged	116
M57	Neutrophils	72_h	MN	Unchallenged	359
M58	Neutrophils	72_h	MN	Unchallenged	486
M59	Neutrophils	72_h	MN	Unchallenged	214
M60	Neutrophils	72_h	MN	Unchallenged	161
M1	Monocytes	24_h	WN	Needle	308
M2	Monocytes	24_h	WN	Needle	453
M3	Monocytes	24_h	WN	Needle	297
M4	Monocytes	24_h	WN	Needle	506
M5	Monocytes	24_h	WN	Needle	348
M6	Monocytes	24_h	WN	SF	435
M7	Monocytes	24_h	WN	SF	730
M8	Monocytes	24_h	WN	SF	631
M9	Monocytes	24_h	WN	SF	574
M10	Monocytes	24_h	WN	SF	507
M11	Monocytes	24_h	MN	Needle	330
M12	Monocytes	24_h	MN	Needle	283
M13	Monocytes	24_h	MN	Needle	195
M14	Monocytes	24_h	MN	Needle	214
M15	Monocytes	24_h	MN	Needle	293
M16	Monocytes	24_h	MN	SF	647
M17	Monocytes	24_h	MN	SF	463
M18	Monocytes	24_h	MN	SF	243
M19	Monocytes	24_h	MN	SF	1030
M20	Monocytes	24_h	MN	SF	859
M21	Monocytes	72_h	WN	Needle	341
M22	Monocytes	72_h	WN	Needle	686
M23	Monocytes	72_h	WN	Needle	217
M24	Monocytes	72_h	WN	Needle	447
M25	Monocytes	72_h	WN	Needle	436
M26	Monocytes	72_h	WN	SF	722
M27	Monocytes	72_h	WN	SF	498
M28	Monocytes	72_h	WN	SF	712
M29	Monocytes	72_h	WN	SF	506
M30	Monocytes	72_h	WN	SF	443
M31	Monocytes	72_h	MN	Needle	407
M32	Monocytes	72_h	MN	Needle	1138
M33	Monocytes	72_h	MN	Needle	719
M34	Monocytes	72_h	MN	Needle	743
M35	Monocytes	72_h	MN	Needle	270
M36	Monocytes	72_h	MN	SF	1004
M37	Monocytes	72_h	MN	SF	1175
M38	Monocytes	72_h	MN	SF	464
M39	Monocytes	72_h	MN	SF	685
M40	Monocytes	72_h	MN	SF	732
M41	Monocytes	24_h	WN	Unchallenged	378
M42	Monocytes	24_h	WN	Unchallenged	380
M43	Monocytes	24_h	WN	Unchallenged	305
M44	Monocytes	24_h	WN	Unchallenged	327
M45	Monocytes	24_h	WN	Unchallenged	223
M46	Monocytes	24_h	MN	Unchallenged	187
M47	Monocytes	24_h	MN	Unchallenged	360
M48	Monocytes	24_h	MN	Unchallenged	314
M49	Monocytes	24_h	MN	Unchallenged	183
M50	Monocytes	24_h	MN	Unchallenged	211
M51	Monocytes	72_h	WN	Unchallenged	378
M52	Monocytes	72_h	WN	Unchallenged	380
M53	Monocytes	72_h	WN	Unchallenged	305
M54	Monocytes	72_h	WN	Unchallenged	327
M55	Monocytes	72_h	WN	Unchallenged	223
M56	Monocytes	72_h	MN	Unchallenged	187
M57	Monocytes	72_h	MN	Unchallenged	360
M58	Monocytes	72_h	MN	Unchallenged	314
M59	Monocytes	72_h	MN	Unchallenged	183
M60	Monocytes	72_h	MN	Unchallenged	211

## Sheet: Figure 1e-f
Mouse	Cell_type	Time_point	Diet	Route	Counts
M1	Myeloid_cells	24_h	WN	Needle	321
M2	Myeloid_cells	24_h	WN	Needle	416
M3	Myeloid_cells	24_h	WN	Needle	294
M4	Myeloid_cells	24_h	WN	Needle	361
M5	Myeloid_cells	24_h	WN	Needle	228
M6	Myeloid_cells	24_h	WN	SF	836
M7	Myeloid_cells	24_h	WN	SF	846
M8	Myeloid_cells	24_h	WN	SF	1068
M9	Myeloid_cells	24_h	WN	SF	797
M10	Myeloid_cells	24_h	WN	SF	840
M11	Myeloid_cells	24_h	MN	Needle	250
M12	Myeloid_cells	24_h	MN	Needle	284
M13	Myeloid_cells	24_h	MN	Needle	146
M14	Myeloid_cells	24_h	MN	Needle	340
M15	Myeloid_cells	24_h	MN	Needle	249
M16	Myeloid_cells	24_h	MN	SF	877
M17	Myeloid_cells	24_h	MN	SF	475
M18	Myeloid_cells	24_h	MN	SF	391
M19	Myeloid_cells	24_h	MN	SF	1263
M20	Myeloid_cells	24_h	MN	SF	1092
M21	Myeloid_cells	72_h	WN	Needle	188
M22	Myeloid_cells	72_h	WN	Needle	214
M23	Myeloid_cells	72_h	WN	Needle	148
M24	Myeloid_cells	72_h	WN	Needle	174
M25	Myeloid_cells	72_h	WN	Needle	142
M26	Myeloid_cells	72_h	WN	SF	439
M27	Myeloid_cells	72_h	WN	SF	389
M28	Myeloid_cells	72_h	WN	SF	634
M29	Myeloid_cells	72_h	WN	SF	329
M30	Myeloid_cells	72_h	WN	SF	340
M31	Myeloid_cells	72_h	MN	Needle	284
M32	Myeloid_cells	72_h	MN	Needle	495
M33	Myeloid_cells	72_h	MN	Needle	237
M34	Myeloid_cells	72_h	MN	Needle	295
M35	Myeloid_cells	72_h	MN	Needle	210
M36	Myeloid_cells	72_h	MN	SF	572
M37	Myeloid_cells	72_h	MN	SF	816
M38	Myeloid_cells	72_h	MN	SF	353
M39	Myeloid_cells	72_h	MN	SF	481
M40	Myeloid_cells	72_h	MN	SF	568
M1	Neutrophils	24_h	WN	Needle	153
M2	Neutrophils	24_h	WN	Needle	184
M3	Neutrophils	24_h	WN	Needle	145
M4	Neutrophils	24_h	WN	Needle	160
M5	Neutrophils	24_h	WN	Needle	136
M6	Neutrophils	24_h	WN	SF	538
M7	Neutrophils	24_h	WN	SF	443
M8	Neutrophils	24_h	WN	SF	622
M9	Neutrophils	24_h	WN	SF	474
M10	Neutrophils	24_h	WN	SF	527
M11	Neutrophils	24_h	MN	Needle	98
M12	Neutrophils	24_h	MN	Needle	125
M13	Neutrophils	24_h	MN	Needle	65
M14	Neutrophils	24_h	MN	Needle	220
M15	Neutrophils	24_h	MN	Needle	117
M16	Neutrophils	24_h	MN	SF	434
M17	Neutrophils	24_h	MN	SF	207
M18	Neutrophils	24_h	MN	SF	234
M19	Neutrophils	24_h	MN	SF	705
M20	Neutrophils	24_h	MN	SF	495
M21	Neutrophils	72_h	WN	Needle	40
M22	Neutrophils	72_h	WN	Needle	29
M23	Neutrophils	72_h	WN	Needle	20
M24	Neutrophils	72_h	WN	Needle	24
M25	Neutrophils	72_h	WN	Needle	22
M26	Neutrophils	72_h	WN	SF	19
M27	Neutrophils	72_h	WN	SF	24
M28	Neutrophils	72_h	WN	SF	49
M29	Neutrophils	72_h	WN	SF	37
M30	Neutrophils	72_h	WN	SF	43
M31	Neutrophils	72_h	MN	Needle	16
M32	Neutrophils	72_h	MN	Needle	84
M33	Neutrophils	72_h	MN	Needle	19
M34	Neutrophils	72_h	MN	Needle	39
M35	Neutrophils	72_h	MN	Needle	20
M36	Neutrophils	72_h	MN	SF	57
M37	Neutrophils	72_h	MN	SF	114
M38	Neutrophils	72_h	MN	SF	44
M39	Neutrophils	72_h	MN	SF	27
M40	Neutrophils	72_h	MN	SF	34
M1	Monocytes	24_h	WN	Needle	118
M2	Monocytes	24_h	WN	Needle	180
M3	Monocytes	24_h	WN	Needle	130
M4	Monocytes	24_h	WN	Needle	166
M5	Monocytes	24_h	WN	Needle	68
M6	Monocytes	24_h	WN	SF	227
M7	Monocytes	24_h	WN	SF	277
M8	Monocytes	24_h	WN	SF	313
M9	Monocytes	24_h	WN	SF	229
M10	Monocytes	24_h	WN	SF	217
M11	Monocytes	24_h	MN	Needle	130
M12	Monocytes	24_h	MN	Needle	140
M13	Monocytes	24_h	MN	Needle	56
M14	Monocytes	24_h	MN	Needle	92
M15	Monocytes	24_h	MN	Needle	105
M16	Monocytes	24_h	MN	SF	351
M17	Monocytes	24_h	MN	SF	221
M18	Monocytes	24_h	MN	SF	122
M19	Monocytes	24_h	MN	SF	449
M20	Monocytes	24_h	MN	SF	491
M21	Monocytes	72_h	WN	Needle	45
M22	Monocytes	72_h	WN	Needle	37
M23	Monocytes	72_h	WN	Needle	21
M24	Monocytes	72_h	WN	Needle	38
M25	Monocytes	72_h	WN	Needle	23
M26	Monocytes	72_h	WN	SF	145
M27	Monocytes	72_h	WN	SF	105
M28	Monocytes	72_h	WN	SF	121
M29	Monocytes	72_h	WN	SF	92
M30	Monocytes	72_h	WN	SF	100
M31	Monocytes	72_h	MN	Needle	88
M32	Monocytes	72_h	MN	Needle	89
M33	Monocytes	72_h	MN	Needle	52
M34	Monocytes	72_h	MN	Needle	71
M35	Monocytes	72_h	MN	Needle	45
M36	Monocytes	72_h	MN	SF	98
M37	Monocytes	72_h	MN	SF	131
M38	Monocytes	72_h	MN	SF	19
M39	Monocytes	72_h	MN	SF	110
M40	Monocytes	72_h	MN	SF	148

## Sheet: Figure 1h
Experiment Replicate	Diet	Route of infection	HO-1	Hsp90
1	WN	Unchallenged	1235.65	1504.65
2	WN	Unchallenged	1314.44	8714.1
3	WN	Unchallenged	219.26	2565.11
1	WN	SF	2270.98	2419.01
2	WN	SF	8578	8915.23
3	WN	SF	599.69	737.49
1	MN	Unchallenged	4899.15	2156.89
2	MN	Unchallenged	2094.86	7824.31
3	MN	Unchallenged	745.57	3115.11
1	MN	SF	15168.4	2354.55
2	MN	SF	9869.6	8090.31
3	MN	SF	5261.81	1619.94

## Sheet: Figure 2a
Mouse	Diet	Route of infection	Tissue	Parasite dissemination
M1	WN	SF	Lymph nodes	YES
M2	WN	SF	Lymph nodes	YES
M3	WN	SF	Lymph nodes	YES
M4	WN	SF	Lymph nodes	YES
M5	WN	SF	Lymph nodes	YES
M6	WN	SF	Lymph nodes	YES
M7	WN	SF	Lymph nodes	NO
M8	WN	SF	Lymph nodes	NO
M9	MN	SF	Lymph nodes	YES
M10	MN	SF	Lymph nodes	YES
M11	MN	SF	Lymph nodes	YES
M12	MN	SF	Lymph nodes	YES
M13	MN	SF	Lymph nodes	YES
M14	MN	SF	Lymph nodes	YES
M15	MN	SF	Lymph nodes	YES
M16	MN	SF	Lymph nodes	YES
M17	WN	Needle	Lymph nodes	YES
M18	WN	Needle	Lymph nodes	YES
M19	WN	Needle	Lymph nodes	YES
M20	WN	Needle	Lymph nodes	YES
M21	WN	Needle	Lymph nodes	YES
M22	WN	Needle	Lymph nodes	NO
M23	WN	Needle	Lymph nodes	NO
M24	WN	Needle	Lymph nodes	NO
M25	MN	Needle	Lymph nodes	YES
M26	MN	Needle	Lymph nodes	YES
M27	MN	Needle	Lymph nodes	YES
M28	MN	Needle	Lymph nodes	YES
M29	MN	Needle	Lymph nodes	YES
M30	MN	Needle	Lymph nodes	YES
M31	MN	Needle	Lymph nodes	YES
M32	MN	Needle	Lymph nodes	NO

## Sheet: Figure 2b
Mouse	Diet	Route of infection	Tissue	Parasite dissemination
M1	WN	SF	Spleen	YES
M2	WN	SF	Spleen	YES
M3	WN	SF	Spleen	YES
M4	WN	SF	Spleen	YES
M5	WN	SF	Spleen	YES
M6	WN	SF	Spleen	YES
M7	WN	SF	Spleen	YES
M8	WN	SF	Spleen	YES
M9	WN	SF	Spleen	YES
M10	WN	SF	Spleen	YES
M11	WN	SF	Spleen	YES
M12	WN	SF	Spleen	YES
M13	WN	SF	Spleen	YES
M14	WN	SF	Spleen	YES
M15	WN	SF	Spleen	YES
M16	WN	SF	Spleen	YES
M17	WN	SF	Spleen	YES
M18	WN	SF	Spleen	NO
M19	WN	SF	Spleen	NO
M20	WN	SF	Spleen	NO
M21	WN	SF	Spleen	NO
M22	WN	SF	Spleen	NO
M23	WN	SF	Spleen	NO
M24	MN	SF	Spleen	YES
M25	MN	SF	Spleen	YES
M26	MN	SF	Spleen	YES
M27	MN	SF	Spleen	YES
M28	MN	SF	Spleen	YES
M29	MN	SF	Spleen	YES
M30	MN	SF	Spleen	YES
M31	MN	SF	Spleen	YES
M32	MN	SF	Spleen	YES
M33	MN	SF	Spleen	YES
M34	MN	SF	Spleen	YES
M35	MN	SF	Spleen	YES
M36	MN	SF	Spleen	YES
M37	MN	SF	Spleen	YES
M38	MN	SF	Spleen	YES
M39	MN	SF	Spleen	YES
M40	MN	SF	Spleen	YES
M41	MN	SF	Spleen	YES
M42	MN	SF	Spleen	YES
M43	MN	SF	Spleen	YES
M44	MN	SF	Spleen	YES
M45	MN	SF	Spleen	YES
M46	MN	SF	Spleen	NO
M47	WN	Needle	Spleen	YES
M48	WN	Needle	Spleen	YES
M49	WN	Needle	Spleen	YES
M50	WN	Needle	Spleen	YES
M51	WN	Needle	Spleen	YES
M52	WN	Needle	Spleen	YES
M53	WN	Needle	Spleen	YES
M54	WN	Needle	Spleen	YES
M55	WN	Needle	Spleen	YES
M56	WN	Needle	Spleen	YES
M57	WN	Needle	Spleen	YES
M58	WN	Needle	Spleen	YES
M59	WN	Needle	Spleen	YES
M60	WN	Needle	Spleen	YES
M61	WN	Needle	Spleen	YES
M62	WN	Needle	Spleen	NO
M63	WN	Needle	Spleen	NO
M64	WN	Needle	Spleen	NO
M65	WN	Needle	Spleen	NO
M66	WN	Needle	Spleen	NO
M67	WN	Needle	Spleen	NO
M68	WN	Needle	Spleen	NO
M69	WN	Needle	Spleen	NO
M70	MN	Needle	Spleen	YES
M71	MN	Needle	Spleen	YES
M72	MN	Needle	Spleen	YES
M73	MN	Needle	Spleen	YES
M74	MN	Needle	Spleen	YES
M75	MN	Needle	Spleen	YES
M76	MN	Needle	Spleen	YES
M77	MN	Needle	Spleen	YES
M78	MN	Needle	Spleen	YES
M79	MN	Needle	Spleen	YES
M80	MN	Needle	Spleen	YES
M81	MN	Needle	Spleen	YES
M82	MN	Needle	Spleen	YES
M83	MN	Needle	Spleen	YES
M84	MN	Needle	Spleen	YES
M85	MN	Needle	Spleen	YES
M86	MN	Needle	Spleen	NO
M87	MN	Needle	Spleen	NO
M88	MN	Needle	Spleen	NO
M89	MN	Needle	Spleen	NO
M90	MN	Needle	Spleen	NO
M91	MN	Needle	Spleen	NO
M92	MN	Needle	Spleen	NO

## Sheet: Figure 2c
Mouse	Diet	Route of infection	Time_point	Tissue	Parasite load
M1	WN	Needle	72_h	Lymph nodes	186
M2	WN	Needle	72_h	Lymph nodes	197
M3	WN	Needle	72_h	Lymph nodes	374
M4	WN	Needle	72_h	Lymph nodes	976
M5	WN	Needle	72_h	Lymph nodes	450
M6	WN	Needle	72_h	Lymph nodes	0
M7	WN	Needle	72_h	Lymph nodes	0
M8	WN	Needle	72_h	Lymph nodes	0
M9	WN	SF	72_h	Lymph nodes	2910
M10	WN	SF	72_h	Lymph nodes	373
M11	WN	SF	72_h	Lymph nodes	257
M12	WN	SF	72_h	Lymph nodes	7088
M13	WN	SF	72_h	Lymph nodes	104
M14	WN	SF	72_h	Lymph nodes	20785
M15	WN	SF	72_h	Lymph nodes	0
M16	WN	SF	72_h	Lymph nodes	0
M17	MN	Needle	72_h	Lymph nodes	664
M18	MN	Needle	72_h	Lymph nodes	1020
M19	MN	Needle	72_h	Lymph nodes	2117
M20	MN	Needle	72_h	Lymph nodes	525
M21	MN	Needle	72_h	Lymph nodes	131
M22	MN	Needle	72_h	Lymph nodes	4039
M23	MN	Needle	72_h	Lymph nodes	4658
M24	MN	Needle	72_h	Lymph nodes	0
M25	MN	SF	72_h	Lymph nodes	259
M26	MN	SF	72_h	Lymph nodes	1664
M27	MN	SF	72_h	Lymph nodes	3299
M28	MN	SF	72_h	Lymph nodes	27034
M29	MN	SF	72_h	Lymph nodes	1194
M30	MN	SF	72_h	Lymph nodes	55391
M31	MN	SF	72_h	Lymph nodes	9515
M32	MN	SF	72_h	Lymph nodes	5766

## Sheet: Figure 2d
Mouse	Diet	Route of infection	Time_point	Tissue	Parasite load
M1	WN	Needle	72_h	Spleen	238.69
M2	WN	Needle	72_h	Spleen	1233.8
M3	WN	Needle	72_h	Spleen	1259
M4	WN	Needle	72_h	Spleen	3179.69
M5	WN	Needle	72_h	Spleen	1510.68
M6	WN	Needle	72_h	Spleen	0
M7	WN	Needle	72_h	Spleen	194.168
M8	WN	Needle	72_h	Spleen	0
M9	WN	Needle	72_h	Spleen	0
M10	WN	Needle	72_h	Spleen	0
M11	WN	Needle	72_h	Spleen	0
M12	WN	Needle	72_h	Spleen	93.3642
M13	WN	Needle	72_h	Spleen	0
M14	WN	Needle	72_h	Spleen	238.69
M15	WN	Needle	72_h	Spleen	1233.8
M16	WN	Needle	72_h	Spleen	1259
M17	WN	Needle	72_h	Spleen	3179.69
M18	WN	Needle	72_h	Spleen	1510.68
M19	WN	Needle	72_h	Spleen	0
M20	WN	Needle	72_h	Spleen	194.168
M21	WN	Needle	72_h	Spleen	127.94
M22	WN	Needle	72_h	Spleen	128.252
M23	WN	Needle	72_h	Spleen	0
M24	WN	SF	72_h	Spleen	229.008
M25	WN	SF	72_h	Spleen	643.739
M26	WN	SF	72_h	Spleen	2101.34
M27	WN	SF	72_h	Spleen	216.849
M28	WN	SF	72_h	Spleen	342.159
M29	WN	SF	72_h	Spleen	138.162
M30	WN	SF	72_h	Spleen	175.012
M31	WN	SF	72_h	Spleen	126.897
M32	WN	SF	72_h	Spleen	0
M33	WN	SF	72_h	Spleen	0
M34	WN	SF	72_h	Spleen	0
M35	WN	SF	72_h	Spleen	0
M36	WN	SF	72_h	Spleen	558.494
M37	WN	SF	72_h	Spleen	229.008
M38	WN	SF	72_h	Spleen	643.739
M39	WN	SF	72_h	Spleen	2101.34
M40	WN	SF	72_h	Spleen	216.849
M41	WN	SF	72_h	Spleen	342.159
M42	WN	SF	72_h	Spleen	138.162
M43	WN	SF	72_h	Spleen	175.012
M44	WN	SF	72_h	Spleen	126.897
M45	WN	SF	72_h	Spleen	0
M46	WN	SF	72_h	Spleen	0
M47	MN	Needle	72_h	Spleen	224.137
M48	MN	Needle	72_h	Spleen	0
M49	MN	Needle	72_h	Spleen	2213.67
M50	MN	Needle	72_h	Spleen	440.959
M51	MN	Needle	72_h	Spleen	0
M52	MN	Needle	72_h	Spleen	1802.02
M53	MN	Needle	72_h	Spleen	13534
M54	MN	Needle	72_h	Spleen	499.205
M55	MN	Needle	72_h	Spleen	772.186
M56	MN	Needle	72_h	Spleen	312.297
M57	MN	Needle	72_h	Spleen	0
M58	MN	Needle	72_h	Spleen	0
M59	MN	Needle	72_h	Spleen	0
M60	MN	Needle	72_h	Spleen	224.137
M61	MN	Needle	72_h	Spleen	0
M62	MN	Needle	72_h	Spleen	2213.67
M63	MN	Needle	72_h	Spleen	440.959
M64	MN	Needle	72_h	Spleen	0
M65	MN	Needle	72_h	Spleen	1802.02
M66	MN	Needle	72_h	Spleen	13534
M67	MN	Needle	72_h	Spleen	499.205
M68	MN	Needle	72_h	Spleen	772.186
M69	MN	Needle	72_h	Spleen	312.297
M70	MN	SF	72_h	Spleen	263.284
M71	MN	SF	72_h	Spleen	2046.12
M72	MN	SF	72_h	Spleen	205.975
M73	MN	SF	72_h	Spleen	858.949
M74	MN	SF	72_h	Spleen	4620.7
M75	MN	SF	72_h	Spleen	719.34
M76	MN	SF	72_h	Spleen	1900.06
M77	MN	SF	72_h	Spleen	3050.56
M78	MN	SF	72_h	Spleen	401.332
M79	MN	SF	72_h	Spleen	14547.5
M80	MN	SF	72_h	Spleen	0
M81	MN	SF	72_h	Spleen	844.728
M82	MN	SF	72_h	Spleen	496.875
M83	MN	SF	72_h	Spleen	263.284
M84	MN	SF	72_h	Spleen	2046.12
M85	MN	SF	72_h	Spleen	205.975
M86	MN	SF	72_h	Spleen	858.949
M87	MN	SF	72_h	Spleen	4620.7
M88	MN	SF	72_h	Spleen	719.34
M89	MN	SF	72_h	Spleen	1900.06
M90	MN	SF	72_h	Spleen	3050.56
M91	MN	SF	72_h	Spleen	401.332
M92	MN	SF	72_h	Spleen	14547.5

## Sheet: Figure 2e-f
Mouse	Diet	Route of infection	Tissue	% Dextran-Texas Red
M1	MN	SF	Lymph nodes	6.03
M2	MN	SF	Lymph nodes	15.4
M3	MN	SF	Lymph nodes	41.7
M4	MN	SF	Lymph nodes	24.4
M5	MN	SF	Lymph nodes	23.4
M6	MN	SF	Lymph nodes	25.1
M7	MN	SF	Lymph nodes	22.6
M8	MN	SF	Lymph nodes	3.35
M9	MN	SF	Lymph nodes	4.37
M10	WN	SF	Lymph nodes	47.3
M11	WN	SF	Lymph nodes	39.8
M12	WN	SF	Lymph nodes	35.7
M13	WN	SF	Lymph nodes	44.9
M14	WN	SF	Lymph nodes	43.6
M15	WN	SF	Lymph nodes	37.6
M16	WN	SF	Lymph nodes	1.41
M17	WN	SF	Lymph nodes	20.2
M18	WN	SF	Lymph nodes	61.4
M19	WN	SF	Lymph nodes	32
M1	MN	SF	Spleen	4.23
M2	MN	SF	Spleen	2.98
M3	MN	SF	Spleen	2.44
M4	MN	SF	Spleen	4.17
M5	MN	SF	Spleen	4.07
M6	MN	SF	Spleen	3.23
M7	MN	SF	Spleen	2.26
M8	MN	SF	Spleen	2
M9	MN	SF	Spleen	2.84
M10	WN	SF	Spleen	1.33
M11	WN	SF	Spleen	1.19
M12	WN	SF	Spleen	1.25
M13	WN	SF	Spleen	1.66
M14	WN	SF	Spleen	1.39
M15	WN	SF	Spleen	1.7
M16	WN	SF	Spleen	2.1
M17	WN	SF	Spleen	2.05
M18	WN	SF	Spleen	1.63
M19	WN	SF	Spleen	2.39

## Sheet: Figure 3a
Mouse	Data	Diet	Route of infection	Time_point	Weight_grams	Infection
M4	Weight	MN	SF	Week_0	12.3	Pre-challenged
M5	Weight	MN	SF	Week_0	12.4	Pre-challenged
M6	Weight	MN	SF	Week_0	12.3	Pre-challenged
M7	Weight	MN	SF	Week_0	12.4	Pre-challenged
M8	Weight	MN	SF	Week_0	12.3	Pre-challenged
M9	Weight	MN	SF	Week_0	12.2	Pre-challenged
M10	Weight	MN	SF	Week_0	12.4	Pre-challenged
M14	Weight	MN	Needle	Week_0	12.1	Pre-challenged
M15	Weight	MN	Needle	Week_0	12.4	Pre-challenged
M16	Weight	MN	Needle	Week_0	12.3	Pre-challenged
M17	Weight	MN	Needle	Week_0	12.3	Pre-challenged
M18	Weight	MN	Needle	Week_0	12.4	Pre-challenged
M19	Weight	MN	Needle	Week_0	12.1	Pre-challenged
M20	Weight	MN	Needle	Week_0	12.3	Pre-challenged
M24	Weight	MN	Unchallenged	Week_0	12.5	Pre-challenged
M25	Weight	MN	Unchallenged	Week_0	12.5	Pre-challenged
M26	Weight	MN	Unchallenged	Week_0	12.2	Pre-challenged
M27	Weight	MN	Unchallenged	Week_0	12.4	Pre-challenged
M28	Weight	MN	Unchallenged	Week_0	12.3	Pre-challenged
M29	Weight	MN	Unchallenged	Week_0	12.4	Pre-challenged
M30	Weight	MN	Unchallenged	Week_0	12.3	Pre-challenged
M31	Weight	MN	Unchallenged	Week_0	12.3	Pre-challenged
M35	Weight	WN	SF	Week_0	12.4	Pre-challenged
M36	Weight	WN	SF	Week_0	12.3	Pre-challenged
M37	Weight	WN	SF	Week_0	12.2	Pre-challenged
M38	Weight	WN	SF	Week_0	12.4	Pre-challenged
M39	Weight	WN	SF	Week_0	12.4	Pre-challenged
M40	Weight	WN	SF	Week_0	12.4	Pre-challenged
M41	Weight	WN	SF	Week_0	12.3	Pre-challenged
M42	Weight	WN	SF	Week_0	12.2	Pre-challenged
M46	Weight	WN	Needle	Week_0	12.3	Pre-challenged
M47	Weight	WN	Needle	Week_0	12.3	Pre-challenged
M48	Weight	WN	Needle	Week_0	12.3	Pre-challenged
M49	Weight	WN	Needle	Week_0	12.3	Pre-challenged
M50	Weight	WN	Needle	Week_0	12.2	Pre-challenged
M51	Weight	WN	Needle	Week_0	12.2	Pre-challenged
M52	Weight	WN	Needle	Week_0	12.2	Pre-challenged
M56	Weight	WN	Control	Week_0	12.3	Pre-challenged
M57	Weight	WN	Control	Week_0	12.3	Pre-challenged
M58	Weight	WN	Control	Week_0	12.4	Pre-challenged
M59	Weight	WN	Control	Week_0	12.3	Pre-challenged
M60	Weight	WN	Control	Week_0	12.1	Pre-challenged
M61	Weight	WN	Control	Week_0	12.4	Pre-challenged
M62	Weight	WN	Control	Week_0	12.4	Pre-challenged
M63	Weight	WN	Control	Week_0	12.3	Pre-challenged
M4	Weight	MN	SF	Week_1	13.1	Pre-challenged
M5	Weight	MN	SF	Week_1	13.8	Pre-challenged
M6	Weight	MN	SF	Week_1	15.2	Pre-challenged
M7	Weight	MN	SF	Week_1	13.9	Pre-challenged
M8	Weight	MN	SF	Week_1	15.6	Pre-challenged
M9	Weight	MN	SF	Week_1	13.3	Pre-challenged
M10	Weight	MN	SF	Week_1	13	Pre-challenged
M14	Weight	MN	Needle	Week_1	14.2	Pre-challenged
M15	Weight	MN	Needle	Week_1	15.3	Pre-challenged
M16	Weight	MN	Needle	Week_1	13.6	Pre-challenged
M17	Weight	MN	Needle	Week_1	13.7	Pre-challenged
M18	Weight	MN	Needle	Week_1	14	Pre-challenged
M19	Weight	MN	Needle	Week_1	12.3	Pre-challenged
M20	Weight	MN	Needle	Week_1	14.7	Pre-challenged
M24	Weight	MN	Unchallenged	Week_1	16.4	Pre-challenged
M25	Weight	MN	Unchallenged	Week_1	14.9	Pre-challenged
M26	Weight	MN	Unchallenged	Week_1	13.8	Pre-challenged
M27	Weight	MN	Unchallenged	Week_1	14.6	Pre-challenged
M28	Weight	MN	Unchallenged	Week_1	14.9	Pre-challenged
M29	Weight	MN	Unchallenged	Week_1	12.1	Pre-challenged
M30	Weight	MN	Unchallenged	Week_1	14.7	Pre-challenged
M31	Weight	MN	Unchallenged	Week_1	15.3	Pre-challenged
M35	Weight	WN	SF	Week_1	19	Pre-challenged
M36	Weight	WN	SF	Week_1	18.1	Pre-challenged
M37	Weight	WN	SF	Week_1	18.8	Pre-challenged
M38	Weight	WN	SF	Week_1	20	Pre-challenged
M39	Weight	WN	SF	Week_1	17.9	Pre-challenged
M40	Weight	WN	SF	Week_1	14.1	Pre-challenged
M41	Weight	WN	SF	Week_1	19.4	Pre-challenged
M42	Weight	WN	SF	Week_1	14.8	Pre-challenged
M46	Weight	WN	Needle	Week_1	19.5	Pre-challenged
M47	Weight	WN	Needle	Week_1	16.4	Pre-challenged
M48	Weight	WN	Needle	Week_1	17.6	Pre-challenged
M49	Weight	WN	Needle	Week_1	19.9	Pre-challenged
M50	Weight	WN	Needle	Week_1	21.7	Pre-challenged
M51	Weight	WN	Needle	Week_1	22.4	Pre-challenged
M52	Weight	WN	Needle	Week_1	17	Pre-challenged
M56	Weight	WN	Unchallenged	Week_1	23	Pre-challenged
M57	Weight	WN	Unchallenged	Week_1	19.1	Pre-challenged
M58	Weight	WN	Unchallenged	Week_1	19.7	Pre-challenged
M59	Weight	WN	Unchallenged	Week_1	20.4	Pre-challenged
M60	Weight	WN	Unchallenged	Week_1	21.7	Pre-challenged
M61	Weight	WN	Unchallenged	Week_1	23.1	Pre-challenged
M62	Weight	WN	Unchallenged	Week_1	14.8	Pre-challenged
M63	Weight	WN	Unchallenged	Week_1	22.6	Pre-challenged
M4	Weight	MN	SF	Week_2	14.1	Pre-challenged
M5	Weight	MN	SF	Week_2	14.4	Pre-challenged
M6	Weight	MN	SF	Week_2	14.9	Pre-challenged
M7	Weight	MN	SF	Week_2	14.4	Pre-challenged
M8	Weight	MN	SF	Week_2	16.2	Pre-challenged
M9	Weight	MN	SF	Week_2	13.3	Pre-challenged
M10	Weight	MN	SF	Week_2	13	Pre-challenged
M14	Weight	MN	Needle	Week_2	14.3	Pre-challenged
M15	Weight	MN	Needle	Week_2	15.3	Pre-challenged
M16	Weight	MN	Needle	Week_2	13.8	Pre-challenged
M17	Weight	MN	Needle	Week_2	15	Pre-challenged
M18	Weight	MN	Needle	Week_2	13.7	Pre-challenged
M19	Weight	MN	Needle	Week_2	12.2	Pre-challenged
M20	Weight	MN	Needle	Week_2	15	Pre-challenged
M24	Weight	MN	Unchallenged	Week_2	16.5	Pre-challenged
M25	Weight	MN	Unchallenged	Week_2	14.5	Pre-challenged
M26	Weight	MN	Unchallenged	Week_2	13.9	Pre-challenged
M27	Weight	MN	Unchallenged	Week_2	14.3	Pre-challenged
M28	Weight	MN	Unchallenged	Week_2	15.2	Pre-challenged
M29	Weight	MN	Unchallenged	Week_2	11.7	Pre-challenged
M30	Weight	MN	Unchallenged	Week_2	14.5	Pre-challenged
M31	Weight	MN	Unchallenged	Week_2	14.7	Pre-challenged
M35	Weight	WN	SF	Week_2	19.6	Pre-challenged
M36	Weight	WN	SF	Week_2	19.1	Pre-challenged
M37	Weight	WN	SF	Week_2	19.5	Pre-challenged
M38	Weight	WN	SF	Week_2	21.1	Pre-challenged
M39	Weight	WN	SF	Week_2	19.3	Pre-challenged
M40	Weight	WN	SF	Week_2	16	Pre-challenged
M41	Weight	WN	SF	Week_2	20	Pre-challenged
M42	Weight	WN	SF	Week_2	15.7	Pre-challenged
M46	Weight	WN	Needle	Week_2	19.7	Pre-challenged
M47	Weight	WN	Needle	Week_2	17.5	Pre-challenged
M48	Weight	WN	Needle	Week_2	18.7	Pre-challenged
M49	Weight	WN	Needle	Week_2	19.7	Pre-challenged
M50	Weight	WN	Needle	Week_2	21.8	Pre-challenged
M51	Weight	WN	Needle	Week_2	22.6	Pre-challenged
M52	Weight	WN	Needle	Week_2	18.2	Pre-challenged
M56	Weight	WN	Unchallenged	Week_2	22.9	Pre-challenged
M57	Weight	WN	Unchallenged	Week_2	19.8	Pre-challenged
M58	Weight	WN	Unchallenged	Week_2	19.7	Pre-challenged
M59	Weight	WN	Unchallenged	Week_2	21.2	Pre-challenged
M60	Weight	WN	Unchallenged	Week_2	21.5	Pre-challenged
M61	Weight	WN	Unchallenged	Week_2	22.9	Pre-challenged
M62	Weight	WN	Unchallenged	Week_2	16.1	Pre-challenged
M63	Weight	WN	Unchallenged	Week_2	22.7	Pre-challenged
M4	Weight	MN	SF	Week_3	13.8	Pre-challenged
M5	Weight	MN	SF	Week_3	14.3	Pre-challenged
M6	Weight	MN	SF	Week_3	14.8	Pre-challenged
M7	Weight	MN	SF	Week_3	14.3	Pre-challenged
M8	Weight	MN	SF	Week_3	16.5	Pre-challenged
M9	Weight	MN	SF	Week_3	13	Pre-challenged
M10	Weight	MN	SF	Week_3	11.8	Pre-challenged
M14	Weight	MN	Needle	Week_3	14	Pre-challenged
M15	Weight	MN	Needle	Week_3	14.9	Pre-challenged
M16	Weight	MN	Needle	Week_3	14	Pre-challenged
M17	Weight	MN	Needle	Week_3	14.9	Pre-challenged
M18	Weight	MN	Needle	Week_3	13.8	Pre-challenged
M19	Weight	MN	Needle	Week_3	12.2	Pre-challenged
M20	Weight	MN	Needle	Week_3	14.9	Pre-challenged
M24	Weight	MN	Unchallenged	Week_3	16.1	Pre-challenged
M25	Weight	MN	Unchallenged	Week_3	14.3	Pre-challenged
M26	Weight	MN	Unchallenged	Week_3	13.3	Pre-challenged
M27	Weight	MN	Unchallenged	Week_3	13.6	Pre-challenged
M28	Weight	MN	Unchallenged	Week_3	14.4	Pre-challenged
M29	Weight	MN	Unchallenged	Week_3	11.6	Pre-challenged
M30	Weight	MN	Unchallenged	Week_3	14.1	Pre-challenged
M31	Weight	MN	Unchallenged	Week_3	13.9	Pre-challenged
M35	Weight	WN	SF	Week_3	20.2	Pre-challenged
M36	Weight	WN	SF	Week_3	19.4	Pre-challenged
M37	Weight	WN	SF	Week_3	20.2	Pre-challenged
M38	Weight	WN	SF	Week_3	21.6	Pre-challenged
M39	Weight	WN	SF	Week_3	20.3	Pre-challenged
M40	Weight	WN	SF	Week_3	18.1	Pre-challenged
M41	Weight	WN	SF	Week_3	20.1	Pre-challenged
M42	Weight	WN	SF	Week_3	16.9	Pre-challenged
M46	Weight	WN	Needle	Week_3	20.6	Pre-challenged
M47	Weight	WN	Needle	Week_3	18.6	Pre-challenged
M48	Weight	WN	Needle	Week_3	18.8	Pre-challenged
M49	Weight	WN	Needle	Week_3	19.6	Pre-challenged
M50	Weight	WN	Needle	Week_3	22.3	Pre-challenged
M51	Weight	WN	Needle	Week_3	23.5	Pre-challenged
M52	Weight	WN	Needle	Week_3	19	Pre-challenged
M56	Weight	WN	Unchallenged	Week_3	23.6	Pre-challenged
M57	Weight	WN	Unchallenged	Week_3	21.3	Pre-challenged
M58	Weight	WN	Unchallenged	Week_3	19.7	Pre-challenged
M59	Weight	WN	Unchallenged	Week_3	21.2	Pre-challenged
M60	Weight	WN	Unchallenged	Week_3	21.5	Pre-challenged
M61	Weight	WN	Unchallenged	Week_3	23.8	Pre-challenged
M62	Weight	WN	Unchallenged	Week_3	17.1	Pre-challenged
M63	Weight	WN	Unchallenged	Week_3	23.2	Pre-challenged
M4	Weight	MN	SF	Week_4	14.5	Pre-challenged
M5	Weight	MN	SF	Week_4	14.9	Pre-challenged
M6	Weight	MN	SF	Week_4	15.5	Pre-challenged
M7	Weight	MN	SF	Week_4	16	Pre-challenged
M8	Weight	MN	SF	Week_4	17	Pre-challenged
M9	Weight	MN	SF	Week_4	13.2	Pre-challenged
M10	Weight	MN	SF	Week_4	12.4	Pre-challenged
M14	Weight	MN	Needle	Week_4	14.2	Pre-challenged
M15	Weight	MN	Needle	Week_4	15.1	Pre-challenged
M16	Weight	MN	Needle	Week_4	15	Pre-challenged
M17	Weight	MN	Needle	Week_4	15.2	Pre-challenged
M18	Weight	MN	Needle	Week_4	15.1	Pre-challenged
M19	Weight	MN	Needle	Week_4	13	Pre-challenged
M20	Weight	MN	Needle	Week_4	16	Pre-challenged
M24	Weight	MN	Unchallenged	Week_4	16.3	Pre-challenged
M25	Weight	MN	Unchallenged	Week_4	14.2	Pre-challenged
M26	Weight	MN	Unchallenged	Week_4	13.2	Pre-challenged
M27	Weight	MN	Unchallenged	Week_4	13.8	Pre-challenged
M28	Weight	MN	Unchallenged	Week_4	14.2	Pre-challenged
M29	Weight	MN	Unchallenged	Week_4	12	Pre-challenged
M30	Weight	MN	Unchallenged	Week_4	14.1	Pre-challenged
M31	Weight	MN	Unchallenged	Week_4	13.5	Pre-challenged
M35	Weight	WN	SF	Week_4	20.8	Pre-challenged
M36	Weight	WN	SF	Week_4	20.2	Pre-challenged
M37	Weight	WN	SF	Week_4	20.6	Pre-challenged
M38	Weight	WN	SF	Week_4	22.1	Pre-challenged
M39	Weight	WN	SF	Week_4	21.3	Pre-challenged
M40	Weight	WN	SF	Week_4	19.2	Pre-challenged
M41	Weight	WN	SF	Week_4	20.2	Pre-challenged
M42	Weight	WN	SF	Week_4	17.5	Pre-challenged
M46	Weight	WN	Needle	Week_4	21.2	Pre-challenged
M47	Weight	WN	Needle	Week_4	18.8	Pre-challenged
M48	Weight	WN	Needle	Week_4	18.9	Pre-challenged
M49	Weight	WN	Needle	Week_4	19.9	Pre-challenged
M50	Weight	WN	Needle	Week_4	22.1	Pre-challenged
M51	Weight	WN	Needle	Week_4	23.7	Pre-challenged
M52	Weight	WN	Needle	Week_4	19.6	Pre-challenged
M56	Weight	WN	Unchallenged	Week_4	23.8	Pre-challenged
M57	Weight	WN	Unchallenged	Week_4	21.9	Pre-challenged
M58	Weight	WN	Unchallenged	Week_4	20.1	Pre-challenged
M59	Weight	WN	Unchallenged	Week_4	21.3	Pre-challenged
M60	Weight	WN	Unchallenged	Week_4	23.3	Pre-challenged
M61	Weight	WN	Unchallenged	Week_4	25.2	Pre-challenged
M62	Weight	WN	Unchallenged	Week_4	18.1	Pre-challenged
M63	Weight	WN	Unchallenged	Week_4	23.6	Pre-challenged
M4	Weight	MN	SF	Week_5	14.3	Pre-challenged
M5	Weight	MN	SF	Week_5	15	Pre-challenged
M6	Weight	MN	SF	Week_5	15.3	Pre-challenged
M7	Weight	MN	SF	Week_5	16.3	Pre-challenged
M8	Weight	MN	SF	Week_5	16.9	Pre-challenged
M9	Weight	MN	SF	Week_5	13.2	Pre-challenged
M10	Weight	MN	SF	Week_5	12.7	Pre-challenged
M14	Weight	MN	Needle	Week_5	14.1	Pre-challenged
M15	Weight	MN	Needle	Week_5	15.2	Pre-challenged
M16	Weight	MN	Needle	Week_5	15.9	Pre-challenged
M17	Weight	MN	Needle	Week_5	16.2	Pre-challenged
M18	Weight	MN	Needle	Week_5	15.8	Pre-challenged
M19	Weight	MN	Needle	Week_5	13.3	Pre-challenged
M20	Weight	MN	Needle	Week_5	16.3	Pre-challenged
M24	Weight	MN	Unchallenged	Week_5	16.4	Pre-challenged
M25	Weight	MN	Unchallenged	Week_5	14.5	Pre-challenged
M26	Weight	MN	Unchallenged	Week_5	13.4	Pre-challenged
M27	Weight	MN	Unchallenged	Week_5	13.8	Pre-challenged
M28	Weight	MN	Unchallenged	Week_5	13.8	Pre-challenged
M29	Weight	MN	Unchallenged	Week_5	12.3	Pre-challenged
M30	Weight	MN	Unchallenged	Week_5	13.7	Pre-challenged
M31	Weight	MN	Unchallenged	Week_5	13.5	Pre-challenged
M35	Weight	WN	SF	Week_5	21.1	Pre-challenged
M36	Weight	WN	SF	Week_5	20.5	Pre-challenged
M37	Weight	WN	SF	Week_5	21.2	Pre-challenged
M38	Weight	WN	SF	Week_5	23	Pre-challenged
M39	Weight	WN	SF	Week_5	21.1	Pre-challenged
M40	Weight	WN	SF	Week_5	20	Pre-challenged
M41	Weight	WN	SF	Week_5	20.4	Pre-challenged
M42	Weight	WN	SF	Week_5	18.3	Pre-challenged
M46	Weight	WN	Needle	Week_5	21.2	Pre-challenged
M47	Weight	WN	Needle	Week_5	19.3	Pre-challenged
M48	Weight	WN	Needle	Week_5	19.1	Pre-challenged
M49	Weight	WN	Needle	Week_5	20.7	Pre-challenged
M50	Weight	WN	Needle	Week_5	22.5	Pre-challenged
M51	Weight	WN	Needle	Week_5	23.5	Pre-challenged
M52	Weight	WN	Needle	Week_5	19.8	Pre-challenged
M56	Weight	WN	Unchallenged	Week_5	23.4	Pre-challenged
M57	Weight	WN	Unchallenged	Week_5	21.5	Pre-challenged
M58	Weight	WN	Unchallenged	Week_5	20.4	Pre-challenged
M59	Weight	WN	Unchallenged	Week_5	20.4	Pre-challenged
M60	Weight	WN	Unchallenged	Week_5	22.4	Pre-challenged
M61	Weight	WN	Unchallenged	Week_5	24.7	Pre-challenged
M62	Weight	WN	Unchallenged	Week_5	18.6	Pre-challenged
M63	Weight	WN	Unchallenged	Week_5	23.6	Pre-challenged
M4	Weight	MN	SF	Week_6	14.2	Post-challenged
M5	Weight	MN	SF	Week_6	14.8	Post-challenged
M6	Weight	MN	SF	Week_6	13.2	Post-challenged
M7	Weight	MN	SF	Week_6	15.4	Post-challenged
M8	Weight	MN	SF	Week_6	14.6	Post-challenged
M9	Weight	MN	SF	Week_6	13.6	Post-challenged
M10	Weight	MN	SF	Week_6	12.6	Post-challenged
M14	Weight	MN	Needle	Week_6	14	Post-challenged
M15	Weight	MN	Needle	Week_6	15.5	Post-challenged
M16	Weight	MN	Needle	Week_6	16.8	Post-challenged
M17	Weight	MN	Needle	Week_6	16.2	Post-challenged
M18	Weight	MN	Needle	Week_6	16.6	Post-challenged
M19	Weight	MN	Needle	Week_6	13.9	Post-challenged
M20	Weight	MN	Needle	Week_6	16.3	Post-challenged
M24	Weight	MN	Unchallenged	Week_6	16.1	Post-challenged
M25	Weight	MN	Unchallenged	Week_6	14.6	Post-challenged
M26	Weight	MN	Unchallenged	Week_6	13.6	Post-challenged
M27	Weight	MN	Unchallenged	Week_6	14	Post-challenged
M28	Weight	MN	Unchallenged	Week_6	13.7	Post-challenged
M29	Weight	MN	Unchallenged	Week_6	12.1	Post-challenged
M30	Weight	MN	Unchallenged	Week_6	13.6	Post-challenged
M31	Weight	MN	Unchallenged	Week_6	13.3	Post-challenged
M35	Weight	WN	SF	Week_6	21.6	Post-challenged
M36	Weight	WN	SF	Week_6	21	Post-challenged
M37	Weight	WN	SF	Week_6	22.2	Post-challenged
M38	Weight	WN	SF	Week_6	23.7	Post-challenged
M39	Weight	WN	SF	Week_6	22.4	Post-challenged
M40	Weight	WN	SF	Week_6	20.1	Post-challenged
M41	Weight	WN	SF	Week_6	21.1	Post-challenged
M42	Weight	WN	SF	Week_6	19	Post-challenged
M46	Weight	WN	Needle	Week_6	21.5	Post-challenged
M47	Weight	WN	Needle	Week_6	20.1	Post-challenged
M48	Weight	WN	Needle	Week_6	19.1	Post-challenged
M49	Weight	WN	Needle	Week_6	20.8	Post-challenged
M50	Weight	WN	Needle	Week_6	22.3	Post-challenged
M51	Weight	WN	Needle	Week_6	23.7	Post-challenged
M52	Weight	WN	Needle	Week_6	20	Post-challenged
M56	Weight	WN	Unchallenged	Week_6	23.4	Post-challenged
M57	Weight	WN	Unchallenged	Week_6	20.9	Post-challenged
M58	Weight	WN	Unchallenged	Week_6	20.5	Post-challenged
M59	Weight	WN	Unchallenged	Week_6	19.6	Post-challenged
M60	Weight	WN	Unchallenged	Week_6	22.7	Post-challenged
M61	Weight	WN	Unchallenged	Week_6	24.5	Post-challenged
M62	Weight	WN	Unchallenged	Week_6	18.4	Post-challenged
M63	Weight	WN	Unchallenged	Week_6	23.8	Post-challenged
M4	Weight	MN	SF	Week_7	13.9	Post-challenged
M5	Weight	MN	SF	Week_7	13.9	Post-challenged
M6	Weight	MN	SF	Week_7	12.7	Post-challenged
M7	Weight	MN	SF	Week_7	15.6	Post-challenged
M8	Weight	MN	SF	Week_7	14.4	Post-challenged
M9	Weight	MN	SF	Week_7	12.8	Post-challenged
M10	Weight	MN	SF	Week_7	14.3	Post-challenged
M14	Weight	MN	Needle	Week_7	14.3	Post-challenged
M15	Weight	MN	Needle	Week_7	15.3	Post-challenged
M16	Weight	MN	Needle	Week_7	16.3	Post-challenged
M17	Weight	MN	Needle	Week_7	15.1	Post-challenged
M18	Weight	MN	Needle	Week_7	16	Post-challenged
M19	Weight	MN	Needle	Week_7	13.4	Post-challenged
M20	Weight	MN	Needle	Week_7	15.9	Post-challenged
M24	Weight	MN	Unchallenged	Week_7	14.5	Post-challenged
M25	Weight	MN	Unchallenged	Week_7	13.9	Post-challenged
M26	Weight	MN	Unchallenged	Week_7	12.9	Post-challenged
M27	Weight	MN	Unchallenged	Week_7	13.6	Post-challenged
M28	Weight	MN	Unchallenged	Week_7	13.8	Post-challenged
M29	Weight	MN	Unchallenged	Week_7	12.5	Post-challenged
M30	Weight	MN	Unchallenged	Week_7	13.8	Post-challenged
M31	Weight	MN	Unchallenged	Week_7	12.6	Post-challenged
M35	Weight	WN	SF	Week_7	21	Post-challenged
M36	Weight	WN	SF	Week_7	19.9	Post-challenged
M37	Weight	WN	SF	Week_7	21.3	Post-challenged
M38	Weight	WN	SF	Week_7	22.7	Post-challenged
M39	Weight	WN	SF	Week_7	21.2	Post-challenged
M40	Weight	WN	SF	Week_7	19.2	Post-challenged
M41	Weight	WN	SF	Week_7	20.1	Post-challenged
M42	Weight	WN	SF	Week_7	18.3	Post-challenged
M46	Weight	WN	Needle	Week_7	21	Post-challenged
M47	Weight	WN	Needle	Week_7	20.1	Post-challenged
M48	Weight	WN	Needle	Week_7	19.6	Post-challenged
M49	Weight	WN	Needle	Week_7	21.2	Post-challenged
M50	Weight	WN	Needle	Week_7	22.5	Post-challenged
M51	Weight	WN	Needle	Week_7	23.8	Post-challenged
M52	Weight	WN	Needle	Week_7	20.1	Post-challenged
M56	Weight	WN	Unchallenged	Week_7	23.3	Post-challenged
M57	Weight	WN	Unchallenged	Week_7	21	Post-challenged
M58	Weight	WN	Unchallenged	Week_7	21.2	Post-challenged
M59	Weight	WN	Unchallenged	Week_7	20.4	Post-challenged
M60	Weight	WN	Unchallenged	Week_7	23	Post-challenged
M61	Weight	WN	Unchallenged	Week_7	25.1	Post-challenged
M62	Weight	WN	Unchallenged	Week_7	18.4	Post-challenged
M63	Weight	WN	Unchallenged	Week_7	23	Post-challenged
M4	Weight	MN	SF	Week_8	14.3	Post-challenged
M5	Weight	MN	SF	Week_8	15.4	Post-challenged
M6	Weight	MN	SF	Week_8	12.7	Post-challenged
M7	Weight	MN	SF	Week_8	15.6	Post-challenged
M8	Weight	MN	SF	Week_8	14.4	Post-challenged
M9	Weight	MN	SF	Week_8	12.8	Post-challenged
M10	Weight	MN	SF	Week_8	14.3	Post-challenged
M14	Weight	MN	Needle	Week_8	14.3	Post-challenged
M15	Weight	MN	Needle	Week_8	15.3	Post-challenged
M16	Weight	MN	Needle	Week_8	16.3	Post-challenged
M17	Weight	MN	Needle	Week_8	17.1	Post-challenged
M18	Weight	MN	Needle	Week_8	16.9	Post-challenged
M19	Weight	MN	Needle	Week_8	14.6	Post-challenged
M20	Weight	MN	Needle	Week_8	17	Post-challenged
M24	Weight	MN	Unchallenged	Week_8	15.3	Post-challenged
M25	Weight	MN	Unchallenged	Week_8	15.1	Post-challenged
M26	Weight	MN	Unchallenged	Week_8	14	Post-challenged
M27	Weight	MN	Unchallenged	Week_8	14.2	Post-challenged
M28	Weight	MN	Unchallenged	Week_8	14	Post-challenged
M29	Weight	MN	Unchallenged	Week_8	12.5	Post-challenged
M30	Weight	MN	Unchallenged	Week_8	13.2	Post-challenged
M31	Weight	MN	Unchallenged	Week_8	13.1	Post-challenged
M35	Weight	WN	SF	Week_8	21.9	Post-challenged
M36	Weight	WN	SF	Week_8	21	Post-challenged
M37	Weight	WN	SF	Week_8	22.3	Post-challenged
M38	Weight	WN	SF	Week_8	23.4	Post-challenged
M39	Weight	WN	SF	Week_8	22.5	Post-challenged
M40	Weight	WN	SF	Week_8	19.1	Post-challenged
M41	Weight	WN	SF	Week_8	20.6	Post-challenged
M42	Weight	WN	SF	Week_8	18.5	Post-challenged
M46	Weight	WN	Needle	Week_8	21.4	Post-challenged
M47	Weight	WN	Needle	Week_8	20.1	Post-challenged
M48	Weight	WN	Needle	Week_8	20.2	Post-challenged
M49	Weight	WN	Needle	Week_8	21.6	Post-challenged
M50	Weight	WN	Needle	Week_8	22.3	Post-challenged
M51	Weight	WN	Needle	Week_8	23.9	Post-challenged
M52	Weight	WN	Needle	Week_8	20.4	Post-challenged
M56	Weight	WN	Unchallenged	Week_8	23.3	Post-challenged
M57	Weight	WN	Unchallenged	Week_8	21.7	Post-challenged
M58	Weight	WN	Unchallenged	Week_8	20.7	Post-challenged
M59	Weight	WN	Unchallenged	Week_8	20.9	Post-challenged
M60	Weight	WN	Unchallenged	Week_8	23.8	Post-challenged
M61	Weight	WN	Unchallenged	Week_8	25.4	Post-challenged
M62	Weight	WN	Unchallenged	Week_8	18.5	Post-challenged
M63	Weight	WN	Unchallenged	Week_8	23.2	Post-challenged
M4	Weight	MN	SF	Week_9	13.7	Post-challenged
M5	Weight	MN	SF	Week_9	15.2	Post-challenged
M6	Weight	MN	SF	Week_9	12.5	Post-challenged
M7	Weight	MN	SF	Week_9	14.4	Post-challenged
M8	Weight	MN	SF	Week_9	13.8	Post-challenged
M9	Weight	MN	SF	Week_9	12.4	Post-challenged
M10	Weight	MN	SF	Week_9	13.4	Post-challenged
M14	Weight	MN	Needle	Week_9	14.2	Post-challenged
M15	Weight	MN	Needle	Week_9	15.5	Post-challenged
M16	Weight	MN	Needle	Week_9	16.8	Post-challenged
M17	Weight	MN	Needle	Week_9	16.7	Post-challenged
M18	Weight	MN	Needle	Week_9	17	Post-challenged
M19	Weight	MN	Needle	Week_9	14.8	Post-challenged
M20	Weight	MN	Needle	Week_9	17.5	Post-challenged
M24	Weight	MN	Unchallenged	Week_9	15.2	Post-challenged
M25	Weight	MN	Unchallenged	Week_9	15	Post-challenged
M26	Weight	MN	Unchallenged	Week_9	14.2	Post-challenged
M27	Weight	MN	Unchallenged	Week_9	13.9	Post-challenged
M28	Weight	MN	Unchallenged	Week_9	13.7	Post-challenged
M29	Weight	MN	Unchallenged	Week_9	12.5	Post-challenged
M30	Weight	MN	Unchallenged	Week_9	13.1	Post-challenged
M31	Weight	MN	Unchallenged	Week_9	12.6	Post-challenged
M35	Weight	WN	SF	Week_9	22.1	Post-challenged
M36	Weight	WN	SF	Week_9	21.5	Post-challenged
M37	Weight	WN	SF	Week_9	22	Post-challenged
M38	Weight	WN	SF	Week_9	24.4	Post-challenged
M39	Weight	WN	SF	Week_9	22.7	Post-challenged
M40	Weight	WN	SF	Week_9	19.9	Post-challenged
M41	Weight	WN	SF	Week_9	21.6	Post-challenged
M42	Weight	WN	SF	Week_9	19.5	Post-challenged
M46	Weight	WN	Needle	Week_9	22.3	Post-challenged
M47	Weight	WN	Needle	Week_9	20.3	Post-challenged
M48	Weight	WN	Needle	Week_9	20.4	Post-challenged
M49	Weight	WN	Needle	Week_9	22.4	Post-challenged
M50	Weight	WN	Needle	Week_9	22.1	Post-challenged
M51	Weight	WN	Needle	Week_9	24.7	Post-challenged
M52	Weight	WN	Needle	Week_9	20.6	Post-challenged
M56	Weight	WN	Unchallenged	Week_9	22.9	Post-challenged
M57	Weight	WN	Unchallenged	Week_9	21.4	Post-challenged
M58	Weight	WN	Unchallenged	Week_9	20.7	Post-challenged
M59	Weight	WN	Unchallenged	Week_9	20.9	Post-challenged
M60	Weight	WN	Unchallenged	Week_9	23.4	Post-challenged
M61	Weight	WN	Unchallenged	Week_9	24.6	Post-challenged
M62	Weight	WN	Unchallenged	Week_9	19.2	Post-challenged
M63	Weight	WN	Unchallenged	Week_9	23.7	Post-challenged
M4	Weight	MN	SF	Week_10	14.1	Post-challenged
M5	Weight	MN	SF	Week_10	15.6	Post-challenged
M6	Weight	MN	SF	Week_10	12.4	Post-challenged
M7	Weight	MN	SF	Week_10	14.9	Post-challenged
M8	Weight	MN	SF	Week_10	14.3	Post-challenged
M9	Weight	MN	SF	Week_10	12.6	Post-challenged
M10	Weight	MN	SF	Week_10	13.7	Post-challenged
M14	Weight	MN	Needle	Week_10	14.9	Post-challenged
M15	Weight	MN	Needle	Week_10	16.4	Post-challenged
M16	Weight	MN	Needle	Week_10	16.5	Post-challenged
M17	Weight	MN	Needle	Week_10	17.8	Post-challenged
M18	Weight	MN	Needle	Week_10	16.8	Post-challenged
M19	Weight	MN	Needle	Week_10	14.2	Post-challenged
M20	Weight	MN	Needle	Week_10	17.3	Post-challenged
M24	Weight	MN	Unchallenged	Week_10	15.4	Post-challenged
M25	Weight	MN	Unchallenged	Week_10	15.2	Post-challenged
M26	Weight	MN	Unchallenged	Week_10	14.1	Post-challenged
M27	Weight	MN	Unchallenged	Week_10	13.8	Post-challenged
M28	Weight	MN	Unchallenged	Week_10	14.5	Post-challenged
M29	Weight	MN	Unchallenged	Week_10	12.9	Post-challenged
M30	Weight	MN	Unchallenged	Week_10	13.7	Post-challenged
M31	Weight	MN	Unchallenged	Week_10	13.4	Post-challenged
M35	Weight	WN	SF	Week_10	22.5	Post-challenged
M36	Weight	WN	SF	Week_10	21.9	Post-challenged
M37	Weight	WN	SF	Week_10	22.5	Post-challenged
M38	Weight	WN	SF	Week_10	23.9	Post-challenged
M39	Weight	WN	SF	Week_10	23.4	Post-challenged
M40	Weight	WN	SF	Week_10	19.6	Post-challenged
M41	Weight	WN	SF	Week_10	21.5	Post-challenged
M42	Weight	WN	SF	Week_10	19.3	Post-challenged
M46	Weight	WN	Needle	Week_10	22.1	Post-challenged
M47	Weight	WN	Needle	Week_10	20.1	Post-challenged
M48	Weight	WN	Needle	Week_10	20.7	Post-challenged
M49	Weight	WN	Needle	Week_10	22.1	Post-challenged
M50	Weight	WN	Needle	Week_10	21.9	Post-challenged
M51	Weight	WN	Needle	Week_10	24.7	Post-challenged
M52	Weight	WN	Needle	Week_10	21.1	Post-challenged
M56	Weight	WN	Unchallenged	Week_10	23.4	Post-challenged
M57	Weight	WN	Unchallenged	Week_10	21.3	Post-challenged
M58	Weight	WN	Unchallenged	Week_10	21.2	Post-challenged
M59	Weight	WN	Unchallenged	Week_10	21.3	Post-challenged
M60	Weight	WN	Unchallenged	Week_10	23.6	Post-challenged
M61	Weight	WN	Unchallenged	Week_10	25.2	Post-challenged
M62	Weight	WN	Unchallenged	Week_10	19.3	Post-challenged
M63	Weight	WN	Unchallenged	Week_10	23.4	Post-challenged
M4	Weight	MN	SF	Week_11	13.6	Post-challenged
M5	Weight	MN	SF	Week_11	15.7	Post-challenged
M6	Weight	MN	SF	Week_11	12.1	Post-challenged
M7	Weight	MN	SF	Week_11	14.4	Post-challenged
M8	Weight	MN	SF	Week_11	13.9	Post-challenged
M9	Weight	MN	SF	Week_11	12.2	Post-challenged
M10	Weight	MN	SF	Week_11	13.1	Post-challenged
M14	Weight	MN	Needle	Week_11	14.9	Post-challenged
M15	Weight	MN	Needle	Week_11	15.5	Post-challenged
M16	Weight	MN	Needle	Week_11	17.2	Post-challenged
M17	Weight	MN	Needle	Week_11	18.1	Post-challenged
M18	Weight	MN	Needle	Week_11	17.2	Post-challenged
M19	Weight	MN	Needle	Week_11	14.7	Post-challenged
M20	Weight	MN	Needle	Week_11	17.6	Post-challenged
M24	Weight	MN	Unchallenged	Week_11	15.2	Post-challenged
M25	Weight	MN	Unchallenged	Week_11	14.6	Post-challenged
M26	Weight	MN	Unchallenged	Week_11	13.9	Post-challenged
M27	Weight	MN	Unchallenged	Week_11	13.3	Post-challenged
M28	Weight	MN	Unchallenged	Week_11	13.5	Post-challenged
M29	Weight	MN	Unchallenged	Week_11	13.1	Post-challenged
M30	Weight	MN	Unchallenged	Week_11	12.8	Post-challenged
M31	Weight	MN	Unchallenged	Week_11	12.4	Post-challenged
M35	Weight	WN	SF	Week_11	23	Post-challenged
M36	Weight	WN	SF	Week_11	22.5	Post-challenged
M37	Weight	WN	SF	Week_11	23.1	Post-challenged
M38	Weight	WN	SF	Week_11	24.5	Post-challenged
M39	Weight	WN	SF	Week_11	23.7	Post-challenged
M40	Weight	WN	SF	Week_11	20.8	Post-challenged
M41	Weight	WN	SF	Week_11	22.6	Post-challenged
M42	Weight	WN	SF	Week_11	20.1	Post-challenged
M46	Weight	WN	Needle	Week_11	22.6	Post-challenged
M47	Weight	WN	Needle	Week_11	21	Post-challenged
M48	Weight	WN	Needle	Week_11	20.8	Post-challenged
M49	Weight	WN	Needle	Week_11	22	Post-challenged
M50	Weight	WN	Needle	Week_11	22.8	Post-challenged
M51	Weight	WN	Needle	Week_11	25	Post-challenged
M52	Weight	WN	Needle	Week_11	21.6	Post-challenged
M56	Weight	WN	Unchallenged	Week_11	23.6	Post-challenged
M57	Weight	WN	Unchallenged	Week_11	22	Post-challenged
M58	Weight	WN	Unchallenged	Week_11	21.8	Post-challenged
M59	Weight	WN	Unchallenged	Week_11	21.9	Post-challenged
M60	Weight	WN	Unchallenged	Week_11	23.2	Post-challenged
M61	Weight	WN	Unchallenged	Week_11	25.3	Post-challenged
M62	Weight	WN	Unchallenged	Week_11	19.9	Post-challenged
M63	Weight	WN	Unchallenged	Week_11	25.1	Post-challenged
M4	Weight	MN	SF	Week_12	14.5	Post-challenged
M5	Weight	MN	SF	Week_12	16	Post-challenged
M6	Weight	MN	SF	Week_12	13	Post-challenged
M7	Weight	MN	SF	Week_12	15.8	Post-challenged
M8	Weight	MN	SF	Week_12	14.7	Post-challenged
M9	Weight	MN	SF	Week_12	13.3	Post-challenged
M10	Weight	MN	SF	Week_12	14.4	Post-challenged
M14	Weight	MN	Needle	Week_12	15.7	Post-challenged
M15	Weight	MN	Needle	Week_12	17	Post-challenged
M16	Weight	MN	Needle	Week_12	19.1	Post-challenged
M17	Weight	MN	Needle	Week_12	18.3	Post-challenged
M18	Weight	MN	Needle	Week_12	18	Post-challenged
M19	Weight	MN	Needle	Week_12	15.8	Post-challenged
M20	Weight	MN	Needle	Week_12	17.7	Post-challenged
M24	Weight	MN	Unchallenged	Week_12	16	Post-challenged
M25	Weight	MN	Unchallenged	Week_12	16.2	Post-challenged
M26	Weight	MN	Unchallenged	Week_12	14.6	Post-challenged
M27	Weight	MN	Unchallenged	Week_12	14.9	Post-challenged
M28	Weight	MN	Unchallenged	Week_12	13.7	Post-challenged
M29	Weight	MN	Unchallenged	Week_12	13.6	Post-challenged
M30	Weight	MN	Unchallenged	Week_12	13.6	Post-challenged
M31	Weight	MN	Unchallenged	Week_12	12.3	Post-challenged
M35	Weight	WN	SF	Week_12	23.9	Post-challenged
M36	Weight	WN	SF	Week_12	22.6	Post-challenged
M37	Weight	WN	SF	Week_12	23.5	Post-challenged
M38	Weight	WN	SF	Week_12	25.1	Post-challenged
M39	Weight	WN	SF	Week_12	24.2	Post-challenged
M40	Weight	WN	SF	Week_12	21	Post-challenged
M41	Weight	WN	SF	Week_12	22.4	Post-challenged
M42	Weight	WN	SF	Week_12	20.7	Post-challenged
M46	Weight	WN	Needle	Week_12	23.7	Post-challenged
M47	Weight	WN	Needle	Week_12	22	Post-challenged
M48	Weight	WN	Needle	Week_12	21.4	Post-challenged
M49	Weight	WN	Needle	Week_12	22.6	Post-challenged
M50	Weight	WN	Needle	Week_12	23.6	Post-challenged
M51	Weight	WN	Needle	Week_12	25.8	Post-challenged
M52	Weight	WN	Needle	Week_12	22.8	Post-challenged
M56	Weight	WN	Unchallenged	Week_12	25.2	Post-challenged
M57	Weight	WN	Unchallenged	Week_12	22.8	Post-challenged
M58	Weight	WN	Unchallenged	Week_12	22.1	Post-challenged
M59	Weight	WN	Unchallenged	Week_12	22.7	Post-challenged
M60	Weight	WN	Unchallenged	Week_12	24.3	Post-challenged
M61	Weight	WN	Unchallenged	Week_12	26.5	Post-challenged
M62	Weight	WN	Unchallenged	Week_12	20.5	Post-challenged
M63	Weight	WN	Unchallenged	Week_12	25.9	Post-challenged
M4	Weight	MN	SF	Week_13	14.3	Post-challenged
M5	Weight	MN	SF	Week_13	16.2	Post-challenged
M6	Weight	MN	SF	Week_13	12.2	Post-challenged
M7	Weight	MN	SF	Week_13	14.9	Post-challenged
M8	Weight	MN	SF	Week_13	14.1	Post-challenged
M9	Weight	MN	SF	Week_13	12.2	Post-challenged
M10	Weight	MN	SF	Week_13	14.3	Post-challenged
M14	Weight	MN	Needle	Week_13	15.1	Post-challenged
M15	Weight	MN	Needle	Week_13	15.7	Post-challenged
M16	Weight	MN	Needle	Week_13	19.7	Post-challenged
M17	Weight	MN	Needle	Week_13	18.9	Post-challenged
M18	Weight	MN	Needle	Week_13	18.3	Post-challenged
M19	Weight	MN	Needle	Week_13	16.5	Post-challenged
M20	Weight	MN	Needle	Week_13	18.3	Post-challenged
M24	Weight	MN	Unchallenged	Week_13	15.5	Post-challenged
M25	Weight	MN	Unchallenged	Week_13	15.4	Post-challenged
M26	Weight	MN	Unchallenged	Week_13	15.1	Post-challenged
M27	Weight	MN	Unchallenged	Week_13	13.8	Post-challenged
M28	Weight	MN	Unchallenged	Week_13	13.4	Post-challenged
M29	Weight	MN	Unchallenged	Week_13	13.3	Post-challenged
M30	Weight	MN	Unchallenged	Week_13	13.6	Post-challenged
M31	Weight	MN	Unchallenged	Week_13	12.4	Post-challenged
M35	Weight	WN	SF	Week_13	24	Post-challenged
M36	Weight	WN	SF	Week_13	22.4	Post-challenged
M37	Weight	WN	SF	Week_13	24.4	Post-challenged
M38	Weight	WN	SF	Week_13	25.2	Post-challenged
M39	Weight	WN	SF	Week_13	24.5	Post-challenged
M40	Weight	WN	SF	Week_13	21.1	Post-challenged
M41	Weight	WN	SF	Week_13	22.1	Post-challenged
M42	Weight	WN	SF	Week_13	20.9	Post-challenged
M46	Weight	WN	Needle	Week_13	24.5	Post-challenged
M47	Weight	WN	Needle	Week_13	22.1	Post-challenged
M48	Weight	WN	Needle	Week_13	21.5	Post-challenged
M49	Weight	WN	Needle	Week_13	23.3	Post-challenged
M50	Weight	WN	Needle	Week_13	23.8	Post-challenged
M51	Weight	WN	Needle	Week_13	26	Post-challenged
M52	Weight	WN	Needle	Week_13	22.6	Post-challenged
M56	Weight	WN	Unchallenged	Week_13	24.4	Post-challenged
M57	Weight	WN	Unchallenged	Week_13	23.2	Post-challenged
M58	Weight	WN	Unchallenged	Week_13	22.5	Post-challenged
M59	Weight	WN	Unchallenged	Week_13	22.7	Post-challenged
M60	Weight	WN	Unchallenged	Week_13	24.6	Post-challenged
M61	Weight	WN	Unchallenged	Week_13	27	Post-challenged
M62	Weight	WN	Unchallenged	Week_13	20.8	Post-challenged
M63	Weight	WN	Unchallenged	Week_13	26.1	Post-challenged
M4	Weight	MN	SF	Week_14	13.7	Post-challenged
M5	Weight	MN	SF	Week_14	16.2	Post-challenged
M6	Weight	MN	SF	Week_14	12.8	Post-challenged
M7	Weight	MN	SF	Week_14	15.5	Post-challenged
M8	Weight	MN	SF	Week_14	14.7	Post-challenged
M9	Weight	MN	SF	Week_14	12.4	Post-challenged
M10	Weight	MN	SF	Week_14	15	Post-challenged
M14	Weight	MN	Needle	Week_14	15	Post-challenged
M15	Weight	MN	Needle	Week_14	17.1	Post-challenged
M16	Weight	MN	Needle	Week_14	19.8	Post-challenged
M17	Weight	MN	Needle	Week_14	19.3	Post-challenged
M18	Weight	MN	Needle	Week_14	18.5	Post-challenged
M19	Weight	MN	Needle	Week_14	17	Post-challenged
M20	Weight	MN	Needle	Week_14	19	Post-challenged
M24	Weight	MN	Unchallenged	Week_14	16.7	Post-challenged
M25	Weight	MN	Unchallenged	Week_14	16.4	Post-challenged
M26	Weight	MN	Unchallenged	Week_14	16.5	Post-challenged
M27	Weight	MN	Unchallenged	Week_14	14.7	Post-challenged
M28	Weight	MN	Unchallenged	Week_14	14.6	Post-challenged
M29	Weight	MN	Unchallenged	Week_14	13.8	Post-challenged
M30	Weight	MN	Unchallenged	Week_14	14.1	Post-challenged
M31	Weight	MN	Unchallenged	Week_14	11.4	Post-challenged
M35	Weight	WN	SF	Week_14	24.2	Post-challenged
M36	Weight	WN	SF	Week_14	22.9	Post-challenged
M37	Weight	WN	SF	Week_14	25	Post-challenged
M38	Weight	WN	SF	Week_14	24.2	Post-challenged
M39	Weight	WN	SF	Week_14	24.2	Post-challenged
M40	Weight	WN	SF	Week_14	20.9	Post-challenged
M41	Weight	WN	SF	Week_14	22.4	Post-challenged
M42	Weight	WN	SF	Week_14	20.8	Post-challenged
M46	Weight	WN	Needle	Week_14	22.7	Post-challenged
M47	Weight	WN	Needle	Week_14	20.8	Post-challenged
M48	Weight	WN	Needle	Week_14	21.6	Post-challenged
M49	Weight	WN	Needle	Week_14	23.1	Post-challenged
M50	Weight	WN	Needle	Week_14	23.8	Post-challenged
M51	Weight	WN	Needle	Week_14	26.6	Post-challenged
M52	Weight	WN	Needle	Week_14	22.4	Post-challenged
M56	Weight	WN	Unchallenged	Week_14	23.9	Post-challenged
M57	Weight	WN	Unchallenged	Week_14	23	Post-challenged
M58	Weight	WN	Unchallenged	Week_14	22.4	Post-challenged
M59	Weight	WN	Unchallenged	Week_14	22.1	Post-challenged
M60	Weight	WN	Unchallenged	Week_14	24.1	Post-challenged
M61	Weight	WN	Unchallenged	Week_14	26.5	Post-challenged
M62	Weight	WN	Unchallenged	Week_14	20.5	Post-challenged
M63	Weight	WN	Unchallenged	Week_14	26.3	Post-challenged
M4	Weight	MN	SF	Week_15	13.9	Post-challenged
M5	Weight	MN	SF	Week_15	16.8	Post-challenged
M6	Weight	MN	SF	Week_15	12.8	Post-challenged
M7	Weight	MN	SF	Week_15	14.7	Post-challenged
M8	Weight	MN	SF	Week_15	14.4	Post-challenged
M9	Weight	MN	SF	Week_15	11.8	Post-challenged
M10	Weight	MN	SF	Week_15	14.3	Post-challenged
M14	Weight	MN	Needle	Week_15	15.6	Post-challenged
M15	Weight	MN	Needle	Week_15	18	Post-challenged
M16	Weight	MN	Needle	Week_15	20	Post-challenged
M17	Weight	MN	Needle	Week_15	14.3	Post-challenged
M18	Weight	MN	Needle	Week_15	18.7	Post-challenged
M19	Weight	MN	Needle	Week_15	16.7	Post-challenged
M20	Weight	MN	Needle	Week_15	18.7	Post-challenged
M24	Weight	MN	Unchallenged	Week_15	16	Post-challenged
M25	Weight	MN	Unchallenged	Week_15	17	Post-challenged
M26	Weight	MN	Unchallenged	Week_15	16.4	Post-challenged
M27	Weight	MN	Unchallenged	Week_15	14.4	Post-challenged
M28	Weight	MN	Unchallenged	Week_15	16.4	Post-challenged
M29	Weight	MN	Unchallenged	Week_15	16.8	Post-challenged
M30	Weight	MN	Unchallenged	Week_15	17.1	Post-challenged
M31	Weight	MN	Unchallenged	Week_15	16.2	Post-challenged
M35	Weight	WN	SF	Week_15	23.6	Post-challenged
M36	Weight	WN	SF	Week_15	22.9	Post-challenged
M37	Weight	WN	SF	Week_15	23.8	Post-challenged
M38	Weight	WN	SF	Week_15	24.9	Post-challenged
M39	Weight	WN	SF	Week_15	24.2	Post-challenged
M40	Weight	WN	SF	Week_15	20.6	Post-challenged
M41	Weight	WN	SF	Week_15	21.9	Post-challenged
M42	Weight	WN	SF	Week_15	23.8	Post-challenged
M46	Weight	WN	Needle	Week_15	22.6	Post-challenged
M47	Weight	WN	Needle	Week_15	21.4	Post-challenged
M48	Weight	WN	Needle	Week_15	21.4	Post-challenged
M49	Weight	WN	Needle	Week_15	22.7	Post-challenged
M50	Weight	WN	Needle	Week_15	21.7	Post-challenged
M51	Weight	WN	Needle	Week_15	26.1	Post-challenged
M52	Weight	WN	Needle	Week_15	21.9	Post-challenged
M56	Weight	WN	Unchallenged	Week_15	25.2	Post-challenged
M57	Weight	WN	Unchallenged	Week_15	22.3	Post-challenged
M58	Weight	WN	Unchallenged	Week_15	22	Post-challenged
M59	Weight	WN	Unchallenged	Week_15	21.6	Post-challenged
M60	Weight	WN	Unchallenged	Week_15	24.8	Post-challenged
M61	Weight	WN	Unchallenged	Week_15	26.5	Post-challenged
M62	Weight	WN	Unchallenged	Week_15	24.9	Post-challenged
M63	Weight	WN	Unchallenged	Week_15	24.2	Post-challenged
M4	Weight	MN	SF	Week_16	15	Post-challenged
M5	Weight	MN	SF	Week_16	16.6	Post-challenged
M6	Weight	MN	SF	Week_16	12.5	Post-challenged
M7	Weight	MN	SF	Week_16	14.7	Post-challenged
M8	Weight	MN	SF	Week_16	14.5	Post-challenged
M9	Weight	MN	SF	Week_16	11.6	Post-challenged
M10	Weight	MN	SF	Week_16	14.2	Post-challenged
M14	Weight	MN	Needle	Week_16	15.6	Post-challenged
M15	Weight	MN	Needle	Week_16	16.8	Post-challenged
M16	Weight	MN	Needle	Week_16	20.5	Post-challenged
M17	Weight	MN	Needle	Week_16	19.2	Post-challenged
M18	Weight	MN	Needle	Week_16	16.2	Post-challenged
M19	Weight	MN	Needle	Week_16	19.1	Post-challenged
M20	Weight	MN	Needle	Week_16	18.3	Post-challenged
M24	Weight	MN	Unchallenged	Week_16	16.6	Post-challenged
M25	Weight	MN	Unchallenged	Week_16	16.8	Post-challenged
M26	Weight	MN	Unchallenged	Week_16	16.5	Post-challenged
M27	Weight	MN	Unchallenged	Week_16	15	Post-challenged
M28	Weight	MN	Unchallenged	Week_16	16.8	Post-challenged
M29	Weight	MN	Unchallenged	Week_16	16.1	Post-challenged
M30	Weight	MN	Unchallenged	Week_16	16.1	Post-challenged
M31	Weight	MN	Unchallenged	Week_16	16.2	Post-challenged
M35	Weight	WN	SF	Week_16	24.9	Post-challenged
M36	Weight	WN	SF	Week_16	23.6	Post-challenged
M37	Weight	WN	SF	Week_16	24.5	Post-challenged
M38	Weight	WN	SF	Week_16	24.8	Post-challenged
M39	Weight	WN	SF	Week_16	25.5	Post-challenged
M40	Weight	WN	SF	Week_16	21	Post-challenged
M41	Weight	WN	SF	Week_16	23.3	Post-challenged
M42	Weight	WN	SF	Week_16	21.3	Post-challenged
M46	Weight	WN	Needle	Week_16	23.2	Post-challenged
M47	Weight	WN	Needle	Week_16	21.8	Post-challenged
M48	Weight	WN	Needle	Week_16	22	Post-challenged
M49	Weight	WN	Needle	Week_16	22	Post-challenged
M50	Weight	WN	Needle	Week_16	23.2	Post-challenged
M51	Weight	WN	Needle	Week_16	27.5	Post-challenged
M52	Weight	WN	Needle	Week_16	22.5	Post-challenged
M56	Weight	WN	Unchallenged	Week_16	25.8	Post-challenged
M57	Weight	WN	Unchallenged	Week_16	22.8	Post-challenged
M58	Weight	WN	Unchallenged	Week_16	21.7	Post-challenged
M59	Weight	WN	Unchallenged	Week_16	21.5	Post-challenged
M60	Weight	WN	Unchallenged	Week_16	24.8	Post-challenged
M61	Weight	WN	Unchallenged	Week_16	26.6	Post-challenged
M62	Weight	WN	Unchallenged	Week_16	21.3	Post-challenged
M63	Weight	WN	Unchallenged	Week_16	26	Post-challenged
M4	Weight	MN	SF	Week_17	15.1	Post-challenged
M5	Weight	MN	SF	Week_17	17.3	Post-challenged
M6	Weight	MN	SF	Week_17	12.3	Post-challenged
M7	Weight	MN	SF	Week_17	15.3	Post-challenged
M8	Weight	MN	SF	Week_17	15.5	Post-challenged
M9	Weight	MN	SF	Week_17	13	Post-challenged
M10	Weight	MN	SF	Week_17	15	Post-challenged
M14	Weight	MN	Needle	Week_17	15.7	Post-challenged
M15	Weight	MN	Needle	Week_17	16.9	Post-challenged
M16	Weight	MN	Needle	Week_17	21.5	Post-challenged
M17	Weight	MN	Needle	Week_17	19.5	Post-challenged
M18	Weight	MN	Needle	Week_17	18.3	Post-challenged
M19	Weight	MN	Needle	Week_17	17.1	Post-challenged
M20	Weight	MN	Needle	Week_17	19.2	Post-challenged
M24	Weight	MN	Unchallenged	Week_17	17.8	Post-challenged
M25	Weight	MN	Unchallenged	Week_17	18	Post-challenged
M26	Weight	MN	Unchallenged	Week_17	17.2	Post-challenged
M27	Weight	MN	Unchallenged	Week_17	16	Post-challenged
M28	Weight	MN	Unchallenged	Week_17	17.5	Post-challenged
M29	Weight	MN	Unchallenged	Week_17	18.1	Post-challenged
M30	Weight	MN	Unchallenged	Week_17	17.2	Post-challenged
M31	Weight	MN	Unchallenged	Week_17	17.2	Post-challenged
M35	Weight	WN	SF	Week_17	25.7	Post-challenged
M36	Weight	WN	SF	Week_17	24	Post-challenged
M37	Weight	WN	SF	Week_17	25.6	Post-challenged
M38	Weight	WN	SF	Week_17	25.6	Post-challenged
M39	Weight	WN	SF	Week_17	25.2	Post-challenged
M40	Weight	WN	SF	Week_17	21.4	Post-challenged
M41	Weight	WN	SF	Week_17	22.3	Post-challenged
M42	Weight	WN	SF	Week_17	22.7	Post-challenged
M46	Weight	WN	Needle	Week_17	23.6	Post-challenged
M47	Weight	WN	Needle	Week_17	21.9	Post-challenged
M48	Weight	WN	Needle	Week_17	22.6	Post-challenged
M49	Weight	WN	Needle	Week_17	21.6	Post-challenged
M50	Weight	WN	Needle	Week_17	24.6	Post-challenged
M51	Weight	WN	Needle	Week_17	27.6	Post-challenged
M52	Weight	WN	Needle	Week_17	23.5	Post-challenged
M56	Weight	WN	Unchallenged	Week_17	26	Post-challenged
M57	Weight	WN	Unchallenged	Week_17	22.2	Post-challenged
M58	Weight	WN	Unchallenged	Week_17	21.9	Post-challenged
M59	Weight	WN	Unchallenged	Week_17	21.7	Post-challenged
M60	Weight	WN	Unchallenged	Week_17	25	Post-challenged
M61	Weight	WN	Unchallenged	Week_17	26.4	Post-challenged
M62	Weight	WN	Unchallenged	Week_17	21.3	Post-challenged
M63	Weight	WN	Unchallenged	Week_17	25.9	Post-challenged
M4	Weight	MN	SF	Week_18	15.3	Post-challenged
M5	Weight	MN	SF	Week_18	17.4	Post-challenged
M6	Weight	MN	SF	Week_18	11.7	Post-challenged
M7	Weight	MN	SF	Week_18	15.5	Post-challenged
M8	Weight	MN	SF	Week_18	15	Post-challenged
M9	Weight	MN	SF	Week_18	12.6	Post-challenged
M10	Weight	MN	SF	Week_18	14.5	Post-challenged
M14	Weight	MN	Needle	Week_18	15	Post-challenged
M15	Weight	MN	Needle	Week_18	16.3	Post-challenged
M16	Weight	MN	Needle	Week_18	21.5	Post-challenged
M17	Weight	MN	Needle	Week_18	18.4	Post-challenged
M18	Weight	MN	Needle	Week_18	16.2	Post-challenged
M19	Weight	MN	Needle	Week_18	17.3	Post-challenged
M20	Weight	MN	Needle	Week_18	18.6	Post-challenged
M24	Weight	MN	Unchallenged	Week_18	16.3	Post-challenged
M25	Weight	MN	Unchallenged	Week_18	16.7	Post-challenged
M26	Weight	MN	Unchallenged	Week_18	15.9	Post-challenged
M27	Weight	MN	Unchallenged	Week_18	14.5	Post-challenged
M28	Weight	MN	Unchallenged	Week_18	17.6	Post-challenged
M29	Weight	MN	Unchallenged	Week_18	18.3	Post-challenged
M30	Weight	MN	Unchallenged	Week_18	16.8	Post-challenged
M31	Weight	MN	Unchallenged	Week_18	16.2	Post-challenged
M35	Weight	WN	SF	Week_18	25.4	Post-challenged
M36	Weight	WN	SF	Week_18	23.9	Post-challenged
M37	Weight	WN	SF	Week_18	25.5	Post-challenged
M38	Weight	WN	SF	Week_18	25.5	Post-challenged
M39	Weight	WN	SF	Week_18	25.5	Post-challenged
M40	Weight	WN	SF	Week_18	22.8	Post-challenged
M41	Weight	WN	SF	Week_18	24.2	Post-challenged
M42	Weight	WN	SF	Week_18	23.8	Post-challenged
M46	Weight	WN	Needle	Week_18	23.1	Post-challenged
M47	Weight	WN	Needle	Week_18	21.9	Post-challenged
M48	Weight	WN	Needle	Week_18	22.1	Post-challenged
M49	Weight	WN	Needle	Week_18	20.7	Post-challenged
M50	Weight	WN	Needle	Week_18	23.7	Post-challenged
M51	Weight	WN	Needle	Week_18	27.3	Post-challenged
M52	Weight	WN	Needle	Week_18	22.7	Post-challenged
M56	Weight	WN	Unchallenged	Week_18	25.4	Post-challenged
M57	Weight	WN	Unchallenged	Week_18	22.8	Post-challenged
M58	Weight	WN	Unchallenged	Week_18	22.4	Post-challenged
M59	Weight	WN	Unchallenged	Week_18	22.7	Post-challenged
M60	Weight	WN	Unchallenged	Week_18	25.8	Post-challenged
M61	Weight	WN	Unchallenged	Week_18	26.6	Post-challenged
M62	Weight	WN	Unchallenged	Week_18	22.8	Post-challenged
M63	Weight	WN	Unchallenged	Week_18	26.7	Post-challenged
M4	Weight	MN	SF	Week_19	14.2	Post-challenged
M5	Weight	MN	SF	Week_19	17.4	Post-challenged
M6	Weight	MN	SF	Week_19	11.1	Post-challenged
M7	Weight	MN	SF	Week_19	16.5	Post-challenged
M8	Weight	MN	SF	Week_19	15.2	Post-challenged
M9	Weight	MN	SF	Week_19	11.9	Post-challenged
M10	Weight	MN	SF	Week_19	15.2	Post-challenged
M14	Weight	MN	Needle	Week_19	15.5	Post-challenged
M15	Weight	MN	Needle	Week_19	16.9	Post-challenged
M16	Weight	MN	Needle	Week_19	21.1	Post-challenged
M17	Weight	MN	Needle	Week_19	17.5	Post-challenged
M18	Weight	MN	Needle	Week_19	14.7	Post-challenged
M19	Weight	MN	Needle	Week_19	16.9	Post-challenged
M20	Weight	MN	Needle	Week_19	17.7	Post-challenged
M24	Weight	MN	Unchallenged	Week_19	16	Post-challenged
M25	Weight	MN	Unchallenged	Week_19	16.9	Post-challenged
M26	Weight	MN	Unchallenged	Week_19	15.3	Post-challenged
M27	Weight	MN	Unchallenged	Week_19	14.4	Post-challenged
M28	Weight	MN	Unchallenged	Week_19	16.7	Post-challenged
M29	Weight	MN	Unchallenged	Week_19	16.6	Post-challenged
M30	Weight	MN	Unchallenged	Week_19	17.5	Post-challenged
M31	Weight	MN	Unchallenged	Week_19	14.6	Post-challenged
M35	Weight	WN	SF	Week_19	25.8	Post-challenged
M36	Weight	WN	SF	Week_19	24.8	Post-challenged
M37	Weight	WN	SF	Week_19	25.7	Post-challenged
M38	Weight	WN	SF	Week_19	24.6	Post-challenged
M39	Weight	WN	SF	Week_19	25.9	Post-challenged
M40	Weight	WN	SF	Week_19	22.6	Post-challenged
M41	Weight	WN	SF	Week_19	23.9	Post-challenged
M42	Weight	WN	SF	Week_19	22.7	Post-challenged
M46	Weight	WN	Needle	Week_19	24.4	Post-challenged
M47	Weight	WN	Needle	Week_19	23.4	Post-challenged
M48	Weight	WN	Needle	Week_19	23.9	Post-challenged
M49	Weight	WN	Needle	Week_19	23.4	Post-challenged
M50	Weight	WN	Needle	Week_19	24.6	Post-challenged
M51	Weight	WN	Needle	Week_19	29.6	Post-challenged
M52	Weight	WN	Needle	Week_19	23.7	Post-challenged
M56	Weight	WN	Unchallenged	Week_19	26	Post-challenged
M57	Weight	WN	Unchallenged	Week_19	23.7	Post-challenged
M58	Weight	WN	Unchallenged	Week_19	22.8	Post-challenged
M59	Weight	WN	Unchallenged	Week_19	23.8	Post-challenged
M60	Weight	WN	Unchallenged	Week_19	26	Post-challenged
M61	Weight	WN	Unchallenged	Week_19	27.5	Post-challenged
M62	Weight	WN	Unchallenged	Week_19	22.5	Post-challenged
M63	Weight	WN	Unchallenged	Week_19	27.2	Post-challenged
M4	Weight	MN	SF	Week_20	13.8	Post-challenged
M5	Weight	MN	SF	Week_20	17	Post-challenged
M6	Weight	MN	SF	Week_20	12.2	Post-challenged
M7	Weight	MN	SF	Week_20	16.6	Post-challenged
M8	Weight	MN	SF	Week_20	15.2	Post-challenged
M9	Weight	MN	SF	Week_20	11.3	Post-challenged
M10	Weight	MN	SF	Week_20	15.7	Post-challenged
M14	Weight	MN	Needle	Week_20	15.6	Post-challenged
M15	Weight	MN	Needle	Week_20	17.3	Post-challenged
M16	Weight	MN	Needle	Week_20	21.3	Post-challenged
M17	Weight	MN	Needle	Week_20	16.8	Post-challenged
M18	Weight	MN	Needle	Week_20	13.8	Post-challenged
M19	Weight	MN	Needle	Week_20	15.8	Post-challenged
M20	Weight	MN	Needle	Week_20	17.2	Post-challenged
M24	Weight	MN	Unchallenged	Week_20	16.4	Post-challenged
M25	Weight	MN	Unchallenged	Week_20	17.2	Post-challenged
M26	Weight	MN	Unchallenged	Week_20	13.9	Post-challenged
M27	Weight	MN	Unchallenged	Week_20	15	Post-challenged
M28	Weight	MN	Unchallenged	Week_20	15.6	Post-challenged
M29	Weight	MN	Unchallenged	Week_20	15.1	Post-challenged
M30	Weight	MN	Unchallenged	Week_20	16.7	Post-challenged
M31	Weight	MN	Unchallenged	Week_20	13.5	Post-challenged
M35	Weight	WN	SF	Week_20	26.5	Post-challenged
M36	Weight	WN	SF	Week_20	25.3	Post-challenged
M37	Weight	WN	SF	Week_20	26.1	Post-challenged
M38	Weight	WN	SF	Week_20	25.4	Post-challenged
M39	Weight	WN	SF	Week_20	25.8	Post-challenged
M40	Weight	WN	SF	Week_20	23.3	Post-challenged
M41	Weight	WN	SF	Week_20	24.8	Post-challenged
M42	Weight	WN	SF	Week_20	23.1	Post-challenged
M46	Weight	WN	Needle	Week_20	23.8	Post-challenged
M47	Weight	WN	Needle	Week_20	22.8	Post-challenged
M48	Weight	WN	Needle	Week_20	23.5	Post-challenged
M49	Weight	WN	Needle	Week_20	23.9	Post-challenged
M50	Weight	WN	Needle	Week_20	25.2	Post-challenged
M51	Weight	WN	Needle	Week_20	28.8	Post-challenged
M52	Weight	WN	Needle	Week_20	23.9	Post-challenged
M56	Weight	WN	Unchallenged	Week_20	25.7	Post-challenged
M57	Weight	WN	Unchallenged	Week_20	23.9	Post-challenged
M58	Weight	WN	Unchallenged	Week_20	23.7	Post-challenged
M59	Weight	WN	Unchallenged	Week_20	24	Post-challenged
M60	Weight	WN	Unchallenged	Week_20	26	Post-challenged
M61	Weight	WN	Unchallenged	Week_20	27.9	Post-challenged
M62	Weight	WN	Unchallenged	Week_20	23.5	Post-challenged
M63	Weight	WN	Unchallenged	Week_20	28.1	Post-challenged
M4	Weight	MN	SF	Week_21	14.2	Post-challenged
M5	Weight	MN	SF	Week_21	16.9	Post-challenged
M6	Weight	MN	SF	Week_21	12.4	Post-challenged
M7	Weight	MN	SF	Week_21	15.7	Post-challenged
M8	Weight	MN	SF	Week_21	15.1	Post-challenged
M9	Weight	MN	SF	Week_21	12.1	Post-challenged
M10	Weight	MN	SF	Week_21	15.2	Post-challenged
M14	Weight	MN	Needle	Week_21	15.3	Post-challenged
M15	Weight	MN	Needle	Week_21	17.7	Post-challenged
M16	Weight	MN	Needle	Week_21	21.8	Post-challenged
M17	Weight	MN	Needle	Week_21	16.1	Post-challenged
M18	Weight	MN	Needle	Week_21	13.4	Post-challenged
M19	Weight	MN	Needle	Week_21	14.9	Post-challenged
M20	Weight	MN	Needle	Week_21	15.9	Post-challenged
M24	Weight	MN	Unchallenged	Week_21	16.4	Post-challenged
M25	Weight	MN	Unchallenged	Week_21	17.2	Post-challenged
M26	Weight	MN	Unchallenged	Week_21	12.2	Post-challenged
M27	Weight	MN	Unchallenged	Week_21	15.8	Post-challenged
M28	Weight	MN	Unchallenged	Week_21	15.1	Post-challenged
M29	Weight	MN	Unchallenged	Week_21	14	Post-challenged
M30	Weight	MN	Unchallenged	Week_21	15.8	Post-challenged
M31	Weight	MN	Unchallenged	Week_21	12.6	Post-challenged
M35	Weight	WN	SF	Week_21	27	Post-challenged
M36	Weight	WN	SF	Week_21	26.1	Post-challenged
M37	Weight	WN	SF	Week_21	26.2	Post-challenged
M38	Weight	WN	SF	Week_21	25.7	Post-challenged
M39	Weight	WN	SF	Week_21	26.1	Post-challenged
M40	Weight	WN	SF	Week_21	22.5	Post-challenged
M41	Weight	WN	SF	Week_21	23.8	Post-challenged
M42	Weight	WN	SF	Week_21	22.6	Post-challenged
M46	Weight	WN	Needle	Week_21	22.7	Post-challenged
M47	Weight	WN	Needle	Week_21	22.9	Post-challenged
M48	Weight	WN	Needle	Week_21	23.5	Post-challenged
M49	Weight	WN	Needle	Week_21	21.9	Post-challenged
M50	Weight	WN	Needle	Week_21	25.1	Post-challenged
M51	Weight	WN	Needle	Week_21	28.6	Post-challenged
M52	Weight	WN	Needle	Week_21	23.4	Post-challenged
M56	Weight	WN	Unchallenged	Week_21	27	Post-challenged
M57	Weight	WN	Unchallenged	Week_21	24.9	Post-challenged
M58	Weight	WN	Unchallenged	Week_21	23.5	Post-challenged
M59	Weight	WN	Unchallenged	Week_21	23.9	Post-challenged
M60	Weight	WN	Unchallenged	Week_21	26.4	Post-challenged
M61	Weight	WN	Unchallenged	Week_21	28.9	Post-challenged
M62	Weight	WN	Unchallenged	Week_21	22.8	Post-challenged
M63	Weight	WN	Unchallenged	Week_21	27.7	Post-challenged
M4	Weight	MN	SF	Week_22	14.5	Post-challenged
M5	Weight	MN	SF	Week_22	17.2	Post-challenged
M6	Weight	MN	SF	Week_22	11.5	Post-challenged
M7	Weight	MN	SF	Week_22	15.1	Post-challenged
M8	Weight	MN	SF	Week_22	14.9	Post-challenged
M9	Weight	MN	SF	Week_22	12.1	Post-challenged
M10	Weight	MN	SF	Week_22	14.6	Post-challenged
M14	Weight	MN	Needle	Week_22	16.3	Post-challenged
M15	Weight	MN	Needle	Week_22	17.8	Post-challenged
M16	Weight	MN	Needle	Week_22	22.2	Post-challenged
M17	Weight	MN	Needle	Week_22	18	Post-challenged
M18	Weight	MN	Needle	Week_22	13.9	Post-challenged
M19	Weight	MN	Needle	Week_22	15.2	Post-challenged
M20	Weight	MN	Needle	Week_22	16.7	Post-challenged
M24	Weight	MN	Unchallenged	Week_22	15	Post-challenged
M25	Weight	MN	Unchallenged	Week_22	17.5	Post-challenged
M27	Weight	MN	Unchallenged	Week_22	15.5	Post-challenged
M28	Weight	MN	Unchallenged	Week_22	16.1	Post-challenged
M29	Weight	MN	Unchallenged	Week_22	15.1	Post-challenged
M30	Weight	MN	Unchallenged	Week_22	15.9	Post-challenged
M31	Weight	MN	Unchallenged	Week_22	13	Post-challenged
M35	Weight	WN	SF	Week_22	27.2	Post-challenged
M36	Weight	WN	SF	Week_22	26.1	Post-challenged
M37	Weight	WN	SF	Week_22	26.9	Post-challenged
M38	Weight	WN	SF	Week_22	25.9	Post-challenged
M39	Weight	WN	SF	Week_22	26.1	Post-challenged
M40	Weight	WN	SF	Week_22	22.6	Post-challenged
M41	Weight	WN	SF	Week_22	24.2	Post-challenged
M42	Weight	WN	SF	Week_22	22.5	Post-challenged
M46	Weight	WN	Needle	Week_22	21.7	Post-challenged
M47	Weight	WN	Needle	Week_22	22.8	Post-challenged
M48	Weight	WN	Needle	Week_22	23.5	Post-challenged
M49	Weight	WN	Needle	Week_22	22.3	Post-challenged
M50	Weight	WN	Needle	Week_22	24.7	Post-challenged
M51	Weight	WN	Needle	Week_22	28.9	Post-challenged
M52	Weight	WN	Needle	Week_22	23.4	Post-challenged
M56	Weight	WN	Unchallenged	Week_22	27	Post-challenged
M57	Weight	WN	Unchallenged	Week_22	25	Post-challenged
M58	Weight	WN	Unchallenged	Week_22	24.2	Post-challenged
M59	Weight	WN	Unchallenged	Week_22	23.7	Post-challenged
M60	Weight	WN	Unchallenged	Week_22	26.3	Post-challenged
M61	Weight	WN	Unchallenged	Week_22	28.6	Post-challenged
M62	Weight	WN	Unchallenged	Week_22	22.7	Post-challenged
M63	Weight	WN	Unchallenged	Week_22	27.2	Post-challenged

## Sheet: Figure 3b
Mouse	Diet	Route	Data	Animal reached 20% weight loss
M1	MN	SF	Weight	YES
M2	MN	SF	Weight	YES
M3	MN	SF	Weight	YES
M4	MN	SF	Weight	YES
M5	MN	SF	Weight	YES
M6	MN	SF	Weight	YES
M7	MN	SF	Weight	YES
M8	MN	SF	Weight	YES
M9	MN	SF	Weight	NO
M10	MN	SF	Weight	NO
M11	MN	SF	Weight	NO
M12	MN	SF	Weight	NO
M13	MN	SF	Weight	NO
M14	MN	SF	Weight	NO
M15	MN	SF	Weight	NO
M16	MN	SF	Weight	NO
M17	MN	SF	Weight	NO
M18	MN	SF	Weight	NO
M19	MN	SF	Weight	NO
M20	MN	SF	Weight	NO
M21	MN	SF	Weight	NO
M22	MN	SF	Weight	NO
M23	MN	SF	Weight	NO
M24	MN	SF	Weight	NO
M25	MN	SF	Weight	NO
M26	MN	SF	Weight	NO
M27	MN	SF	Weight	NO
M28	MN	SF	Weight	NO
M29	MN	SF	Weight	NO
M30	MN	SF	Weight	NO
M31	MN	SF	Weight	NO
M32	MN	SF	Weight	NO
M33	MN	SF	Weight	NO
M34	MN	SF	Weight	NO
M35	MN	Needle	Weight	YES
M36	MN	Needle	Weight	YES
M37	MN	Needle	Weight	NO
M38	MN	Needle	Weight	NO
M39	MN	Needle	Weight	NO
M40	MN	Needle	Weight	NO
M41	MN	Needle	Weight	NO
M42	MN	Needle	Weight	NO
M43	MN	Needle	Weight	NO
M44	MN	Needle	Weight	NO
M45	MN	Needle	Weight	NO
M46	MN	Needle	Weight	NO
M47	MN	Needle	Weight	NO
M48	MN	Needle	Weight	NO
M49	MN	Needle	Weight	NO
M50	MN	Needle	Weight	NO
M51	MN	Needle	Weight	NO
M52	MN	Needle	Weight	NO
M53	MN	Needle	Weight	NO
M54	MN	Needle	Weight	NO
M55	WN	SF	Weight	NO
M56	WN	SF	Weight	NO
M57	WN	SF	Weight	NO
M58	WN	SF	Weight	NO
M59	WN	SF	Weight	NO
M60	WN	SF	Weight	NO
M61	WN	SF	Weight	NO
M62	WN	SF	Weight	NO
M63	WN	SF	Weight	NO
M64	WN	SF	Weight	NO
M65	WN	SF	Weight	NO
M66	WN	SF	Weight	NO
M67	WN	SF	Weight	NO
M68	WN	SF	Weight	NO
M69	WN	SF	Weight	NO
M70	WN	SF	Weight	NO
M71	WN	SF	Weight	NO
M72	WN	SF	Weight	NO
M73	WN	SF	Weight	NO
M74	WN	SF	Weight	NO
M75	WN	SF	Weight	NO
M76	WN	SF	Weight	NO
M77	WN	SF	Weight	NO
M78	WN	SF	Weight	NO
M79	WN	SF	Weight	NO
M80	WN	SF	Weight	NO
M81	WN	SF	Weight	NO
M82	WN	SF	Weight	NO
M83	WN	SF	Weight	NO
M84	WN	SF	Weight	NO
M85	WN	SF	Weight	NO
M86	WN	SF	Weight	NO
M87	WN	SF	Weight	NO
M88	WN	SF	Weight	NO
M89	WN	Needle	Weight	NO
M90	WN	Needle	Weight	NO
M91	WN	Needle	Weight	NO
M92	WN	Needle	Weight	NO
M93	WN	Needle	Weight	NO
M94	WN	Needle	Weight	NO
M95	WN	Needle	Weight	NO
M96	WN	Needle	Weight	NO
M97	WN	Needle	Weight	NO
M98	WN	Needle	Weight	NO

[truncated: 16 more sheets: Figure 3c, Figure 3d and Figure S3b, Figure 3e, Figure 4a, Figure 4b and Figure S4, Figure 4c, Figure 4d, Figure 5a, Figure 5b, Figure 5d and E , Figure S1a, Figure S1b, Figure S1c, Figure S2 a and b, Figure S3c , Figure S5b]
